# Supplementary material for: A review of policy dissemination and implementation research funded by the National Institutes of Health, 2007–2014
Source: Implement Sci. 2016 Jan 4;11:1. doi: 10.1186/s13012-015-0367-1 (PMC4700744; doi:10.1186/s13012-015-0367-1)
Supplement: Additional file 1: — NIH-funded policy D&I projects. (XLSM 583 kb) [file 13012_2015_367_MOESM1_ESM.xlsm]

## Sheet: All Data
Policy D&I		Project #	Title of project	Abstract text	Project Terms	NIH Spending Category	PI name	Funding mechanism	Fiscal years funding provided ($ dollar amount)-2007	Fiscal years funding provided ($ dollar amount)-2008	Fiscal years funding provided ($ dollar amount)-2009-TEXT	Fiscal years funding provided ($ dollar amount)-2010-TEXT	Fiscal years funding provided ($ dollar amount)-2011-TEXT	Fiscal years funding provided ($ dollar amount)-2012-TEXT	Fiscal years funding provided ($ dollar amount)-2013-TEXT	Fiscal years funding provided ($ dollar amount)-2014-TEXT	Fiscal years funding provided ($ dollar amount)-2015-TEXT	Funding IC -NCI	Funding IC -NEI	Funding IC -NHLBI	Funding IC -NHGRI	Funding IC -NIA	Funding IC -NIAAA	Funding IC -NIAID	Funding IC -NIAMS	Funding IC -NIBIB	Funding IC -NICHD	Funding IC -NIDCD	Funding IC -NIDCR	Funding IC -NIDDK	Funding IC -NIDA	Funding IC -NIEHS	Funding IC -NIGMS	Funding IC -NIMH	Funding IC -NIMHD	Funding IC -NINDS	Funding IC -NINR	Funding IC -NLM	Funding IC -CIT	Funding IC -CSR	Funding IC -FIC	Funding IC -NCCAM	Funding IC -NCATS	Funding IC -CC	Funding IC -OD	Policy terms - Title	Policy terms - Abstract	Policy terms - Project Terms	Policy terms - ANYWHERE
Is policy D&I	1	HL086450	AN INTERVENTION FOR PROMOTING SMOKE-FREE POLICY IN RURAL KENTUCKY	DESCRIPTION (provided by applicant): The purpose of this study is to test the effects of a community intervention on smoke-free policy outcomes in rural underserved communities. The intervention combines assessment of community readiness with tailored, evidence-based dissemination and implementation strategies. Rural residents are more likely to be exposed to secondhand smoke than those living in…	Affect; Air; Cessation of life; Clip; Communities; community intervention; contextual factors; Controlled Study; County; Diffusion of Innovation; Disease; dissemination research; Elements; Environment; Environmental Tobacco Smoke; evidence base; Experimental Designs; Exposure to; Goals; Health; implementation research; informant; innovation; Intervention; Kentucky; Knowledge; Laws; Life; Maintena…	Clinical Research; Rural Health; Smoking and Health; Tobacco	HAHN, ELLEN J	R01	612602	604454	916473	622856	637192							1																										1	1	1	1
Is policy D&I	1	CA124404	CANCER CONTROL DISSEMINATION RESEARCH AMONG STATE-LEVEL POLICY MAKERS	DESCRIPTION (provided by applicant): Background. Existing cancer control knowledge is not systematically disseminated and applied-state-level policy makers are in positions to affect programs and services related to cancer control. Environmental and policy interventions show great promise for reducing the cancer burden. Goal. Our primary goal is to increase the dissemination of evidence-based int…	Address; Administrator; Adoption; Affect; Area; Attention; Audience Research; authority; Awareness; base; Behavior; Budgets; Calculi; Cancer Burden; Cancer Control; cancer prevention; Case Study; Characteristics; Communication; Communications Media; cost; Cues; Data; Data Sources; Databases; design; dissemination research; Doctor of Philosophy; Educational Background; Educational workshop; effect…	Cancer; Clinical Research; Clinical Trials; Comparative Effectiveness Research; Prevention	BROWNSON, ROSS C	R01	498999	519458	483463	495468	469557					1																												1	1	1	1
Is policy D&I	1	MH072961	MIXED-METHODS STUDY OF EBP SUSTAINMENT IN A STATEWIDE SERVICE SYSTEM	DESCRIPTION (provided by applicant): Evidence-based practices (EBPs) are increasingly being implemented in public service sectors with little systemic knowledge about what factors facilitate or limit their sustainment. Adding to the need for research on sustainment is the fact that many implementation efforts are not sustained after initial grant funding ends. There is evidence that leadership, p…	Address; Adult; Affect; base; Behavior; behavioral health; Caring; Centers for Disease Control and Prevention (U.S.); Characteristics; Child; Child Abuse and Neglect; Child Mortality; child neglect; Child Welfare; Client; Climate; Collaborations; Commit; Communities; Contracts; cost; Data; Development; effective intervention; effective therapy; Effectiveness; evidence base; Evidence based practic…	While there is growing interest in improving implementation of evidence-based practices, many implementation efforts fail, thus limiting the potential public health impact of effective interventions and treatments. We will identify factors that either facilitate or limit effective sustainment of evidence-based practice in a statewide public sector service setting and begin to develop strategies t…	AARONS, GREGORY	R01	472726	431439	444900			813776	638778	655786																		1												0	1	1	1
Is policy D&I	1	CA160327	DISSEMINATING EVIDENCE-BASED INTERVENTIONS TO CONTROL CANCER	DESCRIPTION (provided by applicant):. Through application of existing knowledge, much of the cancer burden is preventable. State- level practitioners are in ideal positions to affect programs and policies related to cancer control. Yet sparse knowledge exists regarding effective approaches for dissemination of evidence-based programs and policies (EBPPs) among practice audiences. There is a need …	Accounting; Address; Adoption; Affect; Awareness; base; Budgets; Build-it; Cancer Burden; Cancer Control; cancer prevention; cancer risk; Case Study; Communities; cost; Data; Decision Making; design; Diffusion of Innovation; Discipline; dissemination research; Educational Status; Educational workshop; Effectiveness; effectiveness trial; Ensure; Evidence based intervention; Evidence based practice…	Behavioral and Social Science; Cancer; Clinical Research; Clinical Trials; Health Services; Prevention	BROWNSON, ROSS C	R01						517465	777446	521112		1																											1	0	1	1	1
Is policy D&I	1	DA030431	TO TEST A PAYER/TREATMENT AGENCY INTERVENTION TO INCREASE USE OF BUPRENORPHINE	DESCRIPTION (provided by applicant): A team of researchers from the University of Wisconsin-Madison College of Engineering and Oregon Health & Science University will test whether clinician training and the use of organizational change strategies are sufficient for disseminating an evidence-based practice (EBP), or if changes to both organizational systems and payer policy result in greater EBP u…	Accidents; addiction; Address; Adoption; Advanced Development; Agriculture; Analgesics; arm; Attention; base; Buprenorphine; Cessation of life; Characteristics; Clinic; Collaborations; college; Contracts; Controlled Study; Counseling; County; Credentialing; design; Disease; Effectiveness; Engineering; Environment; evidence base; Evidence based practice; experience; Foundations; Funding; Grant; He…		MOLFENTER, TODD DAVID	R01						621816	615895	635252	543077														1															0	1	1	1
Is policy D&I	1	CA128644	TRANSLATING SCIENCE INTO POLICY: A SURVEY OF STATE TOBACCO CONTROL PLANS	DESCRIPTION (provided by applicant): Health advocates and administrators across the United States continue to develop and revise state-level strategic plans to prevent tobacco use and promote cessation. There is a growing body of literature to document the effectiveness of different approaches to tobacco control to achieve these goals and decrease the prevalence of cancer; however, there is littl…	Address; Administrator; Advocate; Agreement; Attention; base; Behavior; Characteristics; Climate; Controlled Environment; Data; Data Collection; demographics; Development; Development Plans; District of Columbia; Economics; Effectiveness; Electronic Mail; Ensure; Exercise; experience; Exposure to; follow-up; Funding; Goals; Health; Health Promotion; Health Resources; Heart; Human Resources; impro…	Basic Behavioral and Social Science; Behavioral and Social Science; Cancer; Clinical Research; Prevention; Smoking and Health; Tobacco	IBRAHIM, JENNIFER K	R03		75000	75000							1																												1	1	1	1
Is policy D&I	1	CA136435	WORKPLACE HEALTH PROMOTION	DESCRIPTION (provided by applicant): The primary goal of this application is to enhance the dissemination potential of a successful intervention, Workplace Solutions that was developed to disseminate a set of 15 evidence- based cancer prevention strategies to workplaces. Cancer and other chronic diseases are the leading causes of mortality and morbidity among working-age adults, and employed adul…	Address; Adopted; Adoption; Adult; Age; American Cancer Society; Attitude; Audience Research; base; Behavior; cancer prevention; Cancer Prevention Intervention; Chronic Disease; colorectal cancer screening; Communication; Communication Programs; Communities; cost; Couples; Development; dissemination research; Effectiveness; Employee; evidence base; Evidence based intervention; Feedback; Focus Gro…	Basic Behavioral and Social Science; Behavioral and Social Science; Cancer; Clinical Research; Prevention	HANNON, MARGARET A	R21			165304	137715						1																												0	1	1	1
Is policy D&I	1	MH104200	VALUE-BASED PURCHASING IN IMPLEMENTATION OF DEPRESSION CARE IN COMMUNITY CLINICS	ABSTRACT As many as 40 million low-income Americans will rely on community health clinics (CHCs) for primary care by 2019. Depression and other behavioral health conditions are a major source of disease burden in this population. Implementation of evidence-based behavioral health care is a priority area for CHCs. The goal of this study is to assess the role of Value-Based Purchasing (VBP), a poli…	Accident and Emergency department; Accounting; Adopted; Adoption; American; Area; base; Behavioral; behavioral health; Beryllium; burden of illness; Caring; Chronic Care; Chronic Disease; Clinic; collaborative care; Communities; Community Health; Contracts; cost; County; Data; Databases; depressive symptoms; design; Effectiveness; Elements; Enrollment; Environment; evidence base; Funding; Future;…		BAO, YUHUA	R01								441554																		1												0	1	1	1
Is policy D&I	1	CA175329	IMPLEMENTING TOBACCO USE TREATMENT GUIDELINES IN COMMUNITY HEALTH CENTERS IN VIET	DESCRIPTION (provided by applicant): Vietnam has a smoking prevalence that is the second highest among South East Asian countries (SEACs). With a population of approximately 90 million, Vietnam also has the second largest total number of adult smokers (over 16 million) in SEA. According to the World Health Organization (WHO), most reductions in mortality from tobacco use in the near future will b…	Abstinence; Adherence (attribute); Adoption; Adult; Air; Area; arm; Asians; Build-it; care systems; Caring; Characteristics; Clinic; Clinical; clinical practice; Collaborations; Community Health; Community Health Centers; Community Health Systems; comparative effectiveness; compare effectiveness; contextual factors; cost; cost effective; cost effectiveness; Counseling; Country; Effectiveness; Epi…	Behavioral and Social Science; Cancer; Clinical Research; Clinical Trials; Comparative Effectiveness Research; Health Services; Prevention; Smoking and Health; Substance Abuse; Tobacco	SHELLEY, DONNA R et al.	R01							618947	559516		1																												0	1	1	1
Is policy D&I	1	MH098124	DEVELOPMENT AND VALIDATION OF IMPLEMENTATION CLIMATE MEASURES	DESCRIPTION (provided by applicant): This study will develop measures of organizational climate, leadership, and provider behaviors likely to impact the implementation of evidence-based practices. Despite significant investments in intervention development, there is a large gap between the development of effective interventions and effective implementation. Organizational context can be a critica…	Adoption; Alcohols; base; Behavior; Child Welfare; Climate; Data; design; Development; effective intervention; Effectiveness; Employee; Ensure; Evaluation; Evidence based practice; Goals; implementation science; improved; Individual; innovation; instrument; Investments; Leadership; Literature; Measurement; Measures; Mental Health; Mental Health Services; Methodology; Methods; Metric; Modeling; Na…	Behavioral and Social Science; Clinical Research; Mental Health	EHRHART, MARK GREGORY	R21							239496	189855																		1												0	1	1	1
Is policy D&I	1	CA172938	A RETAIL POLICY LABORATORY: MODELING IMPACT OF RETAILER REDUCTION ON TOBACCO USE	DESCRIPTION (provided by applicant): Although associations have been established between retailer densities and health-risk behaviors (smoking, drinking, poor-quality diet and obesity), little is known about the causal mechanisms linking retailer density to individual behavior; and even less is known about the possible effects of different policy approaches to reduce retailer density. Prospective…	Adolescent and Young Adult; Affect; Alcohols; Area; base; Behavior; behavior change; Biological Models; Build-it; Chronic Disease; Cigarette; Communities; Complex; Computer Simulation; Consumption; density; Dependency (Psychology); design; Development; Diet; drinking; evidence base; fast food; federal policy; Fees; Food; Geographic Distribution; Health; Health Policy; Individual; innovation; inte…	Basic Behavioral and Social Science; Behavioral and Social Science; Cancer; Nutrition; Prevention; Smoking and Health; Tobacco	LUKE, DOUGLAS A	R21							199019	148211		1																												1	1	1	1
Is policy D&I	1	AI095979	SUSTAINABLE FINANCIAL INCENTIVES TO IMPROVE PRESCRIPTION PRACTICES FOR MALARIA	DESCRIPTION (provided by applicant): Global investments in controlling malaria have led to some exciting reductions in the burden of malaria. In some areas, malaria-related deaths have dropped by more than 90%. As malaria transmission declines, a greater fraction of pediatric fevers are from other causes. However, these fevers continue to be treated as malaria, often despite the availability of d…	Adherence (attribute); Admission activity; Africa South of the Sahara; alternative treatment; Antimalarials; Area; arm; artemisinine; Artemisinins; Awareness; base; Blood; Capital; Cessation of life; Child; Child Mortality; Childhood; Clinical; clinical care; Clinical Management; Clinical Protocols; Collaborations; Combined Modality Therapy; community based care; compare effectiveness; cost; Deci…	Behavioral and Social Science; Clinical Research; Health Services; Infectious Diseases; Malaria; Rare Diseases; Vector-Borne Diseases	PRUDHOMME O'MEARA, WENDY	R21						177020	143700									1																						0	0	1	1
Is not policy D&I	0	CA124429	THE WEST VIRGINIA SMOKING CESSATION OR REDUCTION IN PREGNANCY TREATMENT TRIAL	DESCRIPTION (provided by applicant): The West Virginia (WV) Right From the Start (RFTS)-Smoking Cessation and Reduction in Pregnancy Treatment (SCRIPT) Adoption Trial are: 1) to disseminate to the RFTS program two evidence-based SCRIPT methods; 2) to compare the effectiveness of the methods delivered by full-time public health staff- Designated Care Coordinators (DCCs); 3) to document the routine…	Adoption; American College of Obstetricians and Gynecologists; base; Belief; Caring; cohort; compare effectiveness; cost; cost effectiveness; Counseling; County; Diffusion of Innovation; dissemination trial; Effectiveness; Enrollment; Evaluation; evidence base; evidence based guidelines; fetal tobacco exposure; Funding; Goals; Guidelines; Health Policy; Home environment; improved; Infant; Interve…	Behavioral and Social Science; Cancer; Clinical Research; Clinical Trials; Comparative Effectiveness Research; Pediatric; Prevention; Smoking and Health; Tobacco	WINDSOR, RICHARD ANTHONY	R01	457717	436757	429636	416578						1																												0	1	1	1
Is not policy D&I	0	DA024639	THE IMPACT OF ADAPTATION ON SUCCESSFUL IMPLEMENTATION	DESCRIPTION (provided by applicant): The Impact of Adaptation on Successful Implementation Abstract During the period encompassed by the 1980s and 1990s, the focus on drug abuse prevention research was to identify components of intervention that could be demonstrated to be efficacious in deterring the onset of alcohol, tobacco, marijuana, inhalants, and other forms of drug use. During this period…	abstracting; Address; adolescent drug use; Adopted; Affect; Alcohol consumption; Alcohols; Applications Grants; Attention; base; Benign; Caring; Client; Communities; Community Services; contextual factors; Country; Data; Data Analyses; Data Collection; design; Development; dissemination research; drug abuse prevention; Drug usage; Educational aspects; Effectiveness; effectiveness research; effica…	Clinical Research; Drug Abuse (NIDA only); Prevention; Substance Abuse; Substance Abuse Prevention	HANSEN, WILLIAM B.	R01			550773	625978																			1															0	1	1	1
Is not policy D&I	0	AI093182	IMPROVING MATERNAL AND NEWBORN HEALTH USING THE HIV/AIDS PROGRAM PLATFORM IN TANZ	DESCRIPTION (provided by applicant): In response to PAR-10-038, we propose to test whether adapting an established HIV/AIDS program support platform to strengthen maternal and newborn health (MNH) services will increase uptake of these services and thus improve outcomes for both HIV-negative and HIV-positive women and their newborns. One of NIAID's key strategic priorities is to reduce health dis…	Acquired Immunodeficiency Syndrome; Address; Affect; Africa; Africa South of the Sahara; AIDS prevention; AIDS/HIV problem; antiretroviral therapy; Area; base; Caring; Cessation of life; Characteristics; civil society; Clinical; Communities; Control Groups; Country; Data; disability; Emergency Situation; Ensure; Equipment; Evaluation; evidence base; experience; Facility Controls; Guidelines; Heal…		KRUK, MARGARET E.	R01					747648	751596	703115	718954								1																						0	1	1	1
Is not policy D&I	0	CA162393	NAVIGATION FROM COMMUNITY TO CLINIC TO PROMOTE CRC SCREENING IN UNDERSERVED POPUL	DESCRIPTION (provided by applicant): Regular screening facilitates the early diagnosis of colorectal cancer (CRC) and contributes to the reduction of morbidity and mortality this cancer causes. Although a recent report showed an increasing trend in utilization of CRC screening tests, screening rates for minorities and low-income populations remain suboptimal. Having received a referral for CRC sc…	Adherence (attribute); Adoption; aged; American; Appointment; Arizona; base; Breast; Cancer Control; Cancer Etiology; care systems; Cervical; Cessation of life; Clinic; Code; Colorectal Cancer; colorectal cancer screening; Communities; Community Healthcare; community setting; cost; cost effectiveness; Cost Effectiveness Analysis; design; dissemination research; Early Diagnosis; Educational aspect…	Aging; Cancer; Clinical Research; Colo-Rectal Cancer; Comparative Effectiveness Research; Cost Effectiveness Research; Digestive Diseases; Health Services; Prevention	LARKEY, LINDA K et al.	R01						639914	570626	564116		1																												0	1	1	1
Is not policy D&I	0	DA022278	DYNAMICS MODELING AS A TOOL FOR DISSEMINATING THE PHS TOBACCO TREATMENT GUIDELINE	DESCRIPTION (provided by applicant): Further reductions in tobacco use calls for increased readiness and capacity of primary care physicians to treat tobacco dependence. However, primary care providers face considerable pressure and logistical challenges to address multiple preventive care concerns during brief office visits with their patients. Efforts to encourage adaptation of well-established…	Academic Detailing; Accounting; Address; Adult; American; Appointment; Attitude; base; Caring; Cessation of life; Chronic Obstructive Airway Disease; cigarette smoking; Clinical; clinical practice; Clinical Practice Guideline; cohort; Communities; Complex; Computer Simulation; Conceptual Domain; Counseling; Decision Aid; Dependence; design; Disease; economic cost; Educational Intervention; Enviro…	Behavioral and Social Science; Clinical Research; Drug Abuse (NIDA only); Health Services; Prevention; Smoking and Health; Substance Abuse; Tobacco	LOUNSBURY, DAVID WILLIAM	R03		94913	83000																				1														1	0	1	1	1
Is not policy D&I	0	TW009108	SOCIAL INTERACTIONS AND MALARIA PREVENTIVE BEHAVIORS IN SUB-SAHARAN AFRICA	DESCRIPTION (provided by applicant): Malaria remains a major health problem worldwide. According to the World Health Organization in 2008 there were approximately 850,000 deaths related to malaria, with over 89% occurring in Africa. The tragedy is that technologies exist that can prevent, diagnose and even cure malaria. Preventative technologies that have been shown to be effective in clinical tr…	Adopted; Adoption; Affect; Africa; Africa South of the Sahara; Area; artemisinine; Artemisinins; Back; Behavior; Cessation of life; Child; Clinical Trials; Combined Modality Therapy; Communities; Country; criminal behavior; Culicidae; Data; Data Aggregation; Demographic and Health Surveys; Development; Diagnosis; Disease; effective therapy; Effectiveness; experience; Fertility Determinant; Fertil…	Behavioral and Social Science; Infectious Diseases; Malaria; Pediatric; Prevention; Rare Diseases; Vector-Borne Diseases	PICONE, GABRIEL	R03					73500	73500																											1					0	1	1	1
Is not policy D&I	0	CA124394	IMPLEMENTING HEALTH PROMOTION ACTIVITIES IN NATIVE EMPLOYERS	DESCRIPTION (provided by applicant): American Indian/Alaska Native (AI/AN) populations are generally considered to suffer from the most dramatic disease and behavior health disparities of any non-White racial/ethnic group in the US. Few interventions to accomplish these goals have been tested. One potential point of intervention in AI/AN communities is through the workplace because workplaces pro…	Advisory Committees; Alaska Native; American Indians; base; Behavior; Chronic Disease; Colon Carcinoma; Communication; Communication Programs; Communities; Community Participation; Country; design; Disease; Eating; Employee; Ethnic group; Evidence based practice; falls; General Population; Goals; Habits; health disparity; Health Insurance; Health Promotion; Health Status; improved; Influenza vacc…	American Indians / Alaska Natives; Arctic; Behavioral and Social Science; Cancer; Clinical Research; Prevention; Rural Health	BOWEN, DEBORAH J.	R21	157004	298217								1																												0	1	1	1
Is not policy D&I	0	AI101152	A USER-FRIENDLY EPIDEMIC-ECONOMIC MODEL OF DIAGNOSTIC TESTS FOR TUBERCULOSIS	DESCRIPTION (provided by applicant): Inadequate diagnostic tests for active tuberculosis (TB) are a key reason that over one-third of all TB cases worldwide go undiagnosed and 1.7 million people die annually, despite the availability of curative treatment. The number of recommended diagnostic tests for active TB has increased dramatically in the last 5 years, and other diagnostic tests are in dev…	Algorithms; Characteristics; Code; Communities; cost; cost effectiveness; Country; Data; data modeling; Decision Making; Development; Diagnosis; Diagnostic; Diagnostic tests; discount; disease transmission; Economic Models; economic outcome; Economics; Educational workshop; empowered; Ensure; Epidemic; Epidemiologist; Epidemiology; evidence base; Face; flexibility; Goals; graduate student; Health…	Bioengineering; HIV/AIDS; Infectious Diseases; Rare Diseases; Tuberculosis	DOWDY, DAVID WESLEY	R21						243000	190350									1																						0	1	1	1
Is not policy D&I	0	AI102756	IMPLEMENTING POINT OF CARE CD4 ANALYSIS TO DECENTRALIZE HIV CARE IN RURAL AFRICA	DESCRIPTION (provided by applicant): More than 5.6 million people are estimated to be living with HIV in South Africa, the largest epidemic in the world. A substantial proportion (45%) of these are believed to be eligible for initiation of antiretroviral therapy (ART), but despite a major government effort, many are not aware of their HIV status and only 55% of eligible patients are receiving lif…	Africa; Africa South of the Sahara; African; Anti-Retroviral Agents; antiretroviral therapy; base; Bedside Testings; Blood; Blood capillaries; Blood specimen; Blood Tests; capillary; Caring; case finding; CD4 Lymphocyte Count; CD4 Positive T Lymphocytes; cell analyzer; Communities; community setting; Consent; cost; Counseling; Decentralization; Diagnosis; Diagnostic; Disease; Eligibility Determin…	Bioengineering; Clinical Research; HIV/AIDS; Health Services; Infectious Diseases	FRIEDLAND, GERALD H. et al.	R21						208978	148183									1																						0	1	1	1
Is not policy D&I	0	DA032151	CRITICAL REVIEW OF EVIDENCE-BASED PROGRAM REPOSITORIES FOR BEHAVIORAL HEALTH TREA	DESCRIPTION (provided by applicant): The search for "what works" is crucial for making well-informed, non-arbitrary, defensible decisions about selecting and implementing behavioral health-related interventions. One significant modality for assisted decision-making has been the creation of repositories of evidence-based programs and practices ("EBPRs"). A preliminary Internet search yielded more …	Address; Adopted; Behavior Therapy; behavioral health; Centers for Disease Control and Prevention (U.S.); Child; Clinical; Clinical Research; Collaborations; Commit; Communities; Community Practice; Databases; Decision Making; Diffusion; dissemination research; effective intervention; Evaluation; Evaluation Studies; evidence base; Evidence based intervention; Evidence based practice; Evidence bas…	Behavioral and Social Science; Drug Abuse (NIDA only); Substance Abuse	MAGURA, STEPHEN	R21					223500	186250																	1															0	1	1	1
Is not policy D&I	0	DE021494	IMPLEMENTING RESEARCH FINDINGS AND EVIDENCE-BASED INTERVENTIONS INTO REAL-WORLD D	DESCRIPTION (provided by applicant): Today, few general dentists implement the recommendations of evidence-based (EB) treatment guidelines even though relevant guidelines exist. Instead, dentists tend to use diagnostic and treatment methods acquired during their primary dental education. This reliance on old methods impedes translation of new research into practice. The long-term goal of our prog…	20 year old; Address; American Dental Association; Area; base; Behavior; Child; Clinical; compare effectiveness; Computerized Patient Records; Computers; Data; Dental Care; Dental Education; Dental General Practice; Dentistry; Dentists; design; Development; Device or Instrument Development; Diagnostic; Effectiveness; effectiveness measure; evidence base; evidence based guidelines; Evidence based …	Clinical Research; Comparative Effectiveness Research; Dental/Oral and Craniofacial Disease	SPALLEK, HEIKO	R21					189375	227250															1																	0	1	1	1
Is not policy D&I	0	MH070871	IMAGE THEORY IN DISSEMINATING EVIDENCE-BASED PRACTICES	DESCRIPTION (provided by applicant): NIMH program announcement PA-02-131 invites proposals that are designed to promote wider implementation of evidence-based practices than what has occurred to date. The announcement recognizes that EBPs have not been implemented to the extent anticipated, and disjunctions between research and application, science and service, and research and policy are adverse…	Accounting; Address; Adopted; Affect; Ally; base; Basic Science; Behavioral Sciences; Caring; Clinical; Clinical Research; Clinical Services; Cognitive; Complex; concept; Decision Making; Decision Theory; design; Development; Diffusion; Directories; Discipline; dissemination research; Elements; evidence based guidelines; Evidence Based Medicine; Evidence based practice; frontier; Funding; Funding…		FALZER, PAUL R	R34	111278																									1												0	1	1	1
Is not policy D&I	0	AI110264	TEST AND TREAT TB: A PROOF OF CONCEPT TRIAL IN SOUTH AFRICA	DESCRIPTION (provided by applicant): The dual epidemics of HIV and TB continue unabated in many urban areas in resource-limited settings, with TB the leading cause of death among patients enrolled in antiretroviral therapy programs in South Africa. Despite substantial investment in healthcare facility-based diagnosis and treatment of TB, only a fraction of HIV-infected people in South Africa are …	Africa South of the Sahara; African; antiretroviral therapy; Appointment; arm; base; Biometry; Caring; case finding; Cause of Death; Cessation of life; Child; Clinic; Clinical; clinical epidemiology; Collaborations; Communities; cost; cost effective; cost effectiveness; Cost Effectiveness Analysis; Country; design; Diagnosis; Diagnostic; Diagnostic tests; Disease; Early Diagnosis; Effectiveness; …		BASSETT, INGRID VALERIE	R21								272656								1																						0	1	1	1
Is not policy D&I	0	CA179932	A CROSS-COUNTRY COMPARISON OF EVIDENCE-BASED PREVENTION OF CANCER	DESCRIPTION (provided by applicant): Background. Cancer and other chronic diseases (e.g., heart disease, stroke) account for the majority of premature death, reductions in quality of life, and economic costs. The burden due to these diseases is preventable through the application of the practice of evidence-based cancer prevention (EBCP). To achieve success on preventing cancer through EBCP, publ…	Accounting; Address; Adoption; Affect; Australia; Awareness; base; Brazil; Build-it; cancer prevention; Cause of Death; Cessation of life; Characteristics; China; Chronic Disease; Climate; Communicable Diseases; Communities; contextual factors; Country; Data; Databases; Decision Making; Developed Countries; Developing Countries; Disease; disorder risk; dissemination research; economic cost; Econo…		BROWNSON, ROSS C	R21								199385		1																												0	1	1	1
Is not policy D&I	0	DA036700	SUSTAINABILITY OF CHANGE WITHIN A QUALITY IMPROVEMENT COLLABORATIVE	DESCRIPTION (provided by applicant): A multi-organizational quality improvement collaborative is a proven strategy for implementing organizational change. Failure to sustain improvements is a direct waste of invested resources, has costs associated with missed opportunities, and may affect an organization's ability to implement change in the future. Research on the effectiveness of quality improv…	addiction; Address; Admission activity; Adoption; Affect; Alcoholism; Caring; Clinic; Community Health; cost; cost effective; Data; design; Diabetes Mellitus; Disease; Educational process of instructing; Effectiveness; Environment; Environmental Risk Factor; Evidence based practice; experience; Exploratory/Developmental Grant; Failure (biologic function); Foundations; fundamental research; Fundin…		FORD, JAMES H	R21								203134															1															0	1	1	1
Is not policy D&I	0	AI104824	MOBILE HEALTH FOR IMPLEMENTATION OF HOME-BASED TB CONTACT INVESTIGATION IN UGANDA	DESCRIPTION (provided by applicant): Contact investigation is a widely advocated strategy for extending tuberculosis (TB) case detection from clinics to communities through screening of household contacts of new TB patients and referral of at-risk patients for clinic-based confirmatory testing and treatment. Unfortunately, low rates of clinic follow-up among at-risk individuals represent a major …	Adoption; Advocate; Affect; Area; arm; base; behavior change; Behavioral Sciences; Biometry; Car Phone; Caring; case finding; Clinic; Clinic Visits; Clinical Research; Collection; Communities; contextual factors; cost; cost effectiveness; Country; Data; Detection; Diagnosis; diagnosis evaluation; Dimensions; Early identification; Early treatment; economic evaluation; Economics; Educational aspect…	Behavioral and Social Science; Clinical Research; HIV/AIDS; Health Services; Infectious Diseases; Networking and Information Technology R&D; Rare Diseases; Tuberculosis	DAVIS, JOHN LUCIAN	R01							719424	641329								1																						0	1	1	1
Is not policy D&I	0	DA034637	ADDRESSING HEPATITIS C AND HEPATOCELLULAR CARCINOMA: CURRENT AND FUTURE EPIDEMICS	DESCRIPTION (provided by applicant): Hepatitis C virus (HCV)-related deaths now exceed HIV-related deaths in the US. Throughout the world, HCV is hyperendemic in people who inject drugs (PWID). New outbreaks of acute HCV infection are unfolding in HIV-positive men who have sex with men (MSM) and in 15-24 year olds who have transitioned from abuse of prescription opioids to illicit opiate injectio…	Accounting; Acute; Acute Hepatitis C; Address; Adherence (attribute); Antiviral Agents; Antiviral Therapy; base; Behavioral; Budgets; cancer type; Cessation of life; Chronic; Chronic Hepatitis C; Cirrhosis; Collaborations; Community Practice; comparative effectiveness; Computer Simulation; cost; Country; Data; design; Development; Diagnosis; Disease; Disease Outbreaks; Disease Progression; Effect…	Behavioral and Social Science; Cancer; Chronic Liver Disease and Cirrhosis; Clinical Research; Digestive Diseases; Drug Abuse (NIDA only); Emerging Infectious Diseases; HIV/AIDS; Hepatitis; Hepatitis - C; Infectious Diseases; Liver Cancer; Liver Disease; Prevention; Rare Diseases; Substance Abuse	HAGAN, HOLLY C.	R01							634335	584331															1															0	1	0	1
Is not policy D&I	0	MH095750	A STATEWIDE TRIAL TO COMPARE THREE TRAINING MODELS FOR IMPLEMENTING AN EBT	DESCRIPTION (provided by applicant): Disruptive Behavior Disorders (DBDs) affect a substantial number of young children, have lifelong implications if left untreated, and represent the most common presenting problem to community mental health centers. Evidence-based treatments (EBTs) are available for treating DBDs including Parent-Child Interaction Therapy (PCIT). Despite EBTs' potential to help…	Address; Adoption; Affect; Area; base; Behavior; behavioral health; Characteristics; Child; Childhood; Client; Clinic; clinical practice; Communities; community based participatory research; Community Mental Health Centers; community setting; cost; Data; Disruptive Behavior Disorder; economic cost; economic impact; Effectiveness; Ensure; Evidence based treatment; Family; follow-up; Future; Goals;…	Behavioral and Social Science; Clinical Research; Mental Health; Pediatric	HERSCHELL, AMY D	R01						763616	638112	644922																		1												0	1	1	1
Is not policy D&I	0	CA168795	IMPLEMENTING PERSONAL HEALTH RECORDS TO PROMOTE EVIDENCE-BASED CANCER SCREENING	DESCRIPTION (provided by applicant): Evidence-based preventive services for the early detection of cancer and other health conditions offer profound health benefits, yet Americans receive only half of indicated services. Government and specialty society policy initiatives are promoting the adoption of information technologies to engage patients in their care, such as personal health records (PHRs…	Accounting; Adherence (attribute); Adoption; Adult; American; base; beneficiary; cancer prevention; Caring; Clinical; Clinical Trials Design; comparative effectiveness; Data Sources; Databases; design; diaries; Disadvantaged; Effectiveness; effectiveness trial; Electronic Health Record; empowered; evidence base; evidence based guidelines; experience; field survey; Focus Groups; Future; Government…	Behavioral and Social Science; Cancer; Clinical Research; Clinical Trials; Comparative Effectiveness Research; Prevention	KRIST, ALEXANDER H	R01							636914	588534		1																												0	1	1	1
Is not policy D&I	0	MH097115	IMPLEMENTING A SCHOOL-BASED CHILD MENTAL HEALTH PREVENTION PROGRAM IN UGANDA	DESCRIPTION (provided by applicant): Children in Sub-Saharan-Africa (SSA) are burdened by significant unmet mental health needs, but this region has limited access to mental health workers and resources to address these needs. Despite the success of numerous family and school interventions for violence prevention and mental health promotion, most evidence-based preventive programs are not yet ava…	abuse neglect; Address; Adoption; Africa South of the Sahara; African; Anxiety; Attention; base; Behavior; Behavioral; Child; Child Mental Health; Child Welfare; Collaborations; Communicable Diseases; Communication; Communities; Community Health; Competence; cost effective; Country; design; Development; Disadvantaged; dissemination research; early childhood; Educational aspects; Effectiveness; Em…	Behavioral and Social Science; Child Abuse and Neglect Research; Clinical Research; Comparative Effectiveness Research; Health Services; Mental Health; Pediatric; Prevention; Violence Research; Youth Violence; Youth Violence Prevention	HUANG, KENG-YEN	R21							206987	226575																		1												0	1	1	1
Is not policy D&I	0	MH092950	INTERAGENCY COLLABORATIVE TEAMS TO SCALE-UP EVIDENCE BASED PRACTICE	DESCRIPTION (provided by applicant): Child neglect is a serious public health concern that accounts for 64% of child-welfare referrals - more than physical or sexual abuse. Child neglect is associated with developmental delays, cognitive difficulties, delayed language development, social and emotional withdrawal, and low confidence and assertiveness in learning new tasks. As adults, neglected chi…	Accounting; Address; Adult; Assertiveness; base; Behavior; Biological Preservation; burnout; California; Case Management; Child Abuse and Neglect; Child Development; child neglect; Child Welfare; Client; Cognitive; Communities; Community Networks; Complex; Contracts; control trial; County; criminal behavior; Data; Dependency (Psychology); design; Development; Developmental Delay Disorders; Diffus…		AARONS, GREGORY et al.	R01					726950	643707	628182	594476																		1												0	0	1	1
Is not policy D&I	0	HL105903	A MULTIFACETED INTERVENTION TO REDUCE VENTILATOR-ASSOCIATED PNEUMONIA IN THE ICU	DESCRIPTION (provided by applicant): This application, titled "A Multifaceted Intervention to Reduce Ventilator-Associated Pneumonia in the ICU is in response to PAR-10-038_ Dissemination and Implementation Research in Health (R01) program announcement". Prevention of healthcare-associated infections (HAIs) has become a national public health priority. Ventilator-associated pneumonia (VAP) is the…	Adherence (attribute); Adult; American; Back; base; Behavior; Blood; care systems; caregiver education; Caregivers; Caring; checkup examination; Childhood; Clinical; cohort; Cohort Studies; Collaborations; Communication; Community Hospitals; Consensus; contextual factors; Data; Data Collection; Databases; Delphi Technique; dissemination research; E-learning; Environmental Risk Factor; evidence ba…		BERENHOLTZ, SEAN M	R01					496203	476297	452045	446370				1																										0	0	1	1
Is not policy D&I	0	CA163830	ADAPTING PATIENT NAVIGATION TO PROMOTE CANCER SCREENING IN CHICAGOS CHINATOWN	DESCRIPTION (provided by applicant): Despite the presence of five major academic medical centers, a large county hospital, and two NCI designated comprehensive cancer centers, Chicago has some of the worst cancer disparities between income groups in the US. This burden is accentuated with respect to linguistically and culturally isolated immigrants who do not traditionally benefit from nor partic…	Academic Medical Centers; Address; Advocate; African American; Area; Asians; base; Behavior; behavioral health; Breast; Cancer Control; cancer health disparity; Cancer Hospital; cancer prevention; catalyst; Cervical Cancer Screening; Chicago; Chinese American; Chinese People; Cities; Communities; community based participatory research; Community Health; Community Healthcare; community organizatio…		SIMON, MELISSA ANDREA	R01						602190	1	496397	524244	1																												0	0	1	1
Is not policy D&I	0	MH082712	IMPLEMENTATION STRATEGY FOR DELIVERING A SCHOOL-BASED MENTAL HEALTH PROGRAM	DESCRIPTION (provided by applicant): ABSTRACT Despite the growing number of evidence-based mental health treatments for youth being developed, few are effectively practiced routinely in community settings. One reason may be the lack of attention paid to how these treatments are implemented in the context of the organization providing the services to youth, whether it is in a clinic, social servic…	abstracting; Address; Adolescent; Adoption; Affect; assault; Attention; base; Characteristics; Child; Child Mental Health; Climate; Clinic; Cognitive Therapy; Collaborations; Communities; community setting; comparison group; Country; Data; depressive symptoms; design; Development; effective intervention; Effectiveness; Evaluation; Event; evidence base; Evidence based treatment; functional disabil…	Behavioral and Social Science; Mental Health; Mind and Body; Pediatric	KATAOKA, SHERYL H	R21			262125	192680																						1												0	0	1	1
Is not policy D&I	0	MH082714	DISSEMINATING A MODEL INTERVENTION TO PROMOTE IMPROVED ADHD CARE IN THE COMMUNITY	DESCRIPTION (provided by applicant): The American Academy of Pediatrics (AAP) has established a set of consensus guidelines for pediatricians to follow. These guidelines can be challenging to implement in typical community-based practices. Cincinnati Children's Hospital Medical Center (CCHMC) has developed a program called the ADHD Collaborative to promote the adoption of these guidelines among c…	Academic Detailing; Academy; Address; Adoption; Affect; American; Area; Attention deficit hyperactivity disorder; Attitude; base; Behavior; Behavior Disorders; Caring; Child; Childhood; clinical practice; Communities; community based practice; community setting; Consensus; Consumer Satisfaction; Control Groups; cost; Country; Data Collection; design; Development; Disease; Distal; effective interv…	Attention Deficit Disorder (ADD); Behavioral and Social Science; Brain Disorders; Clinical Research; Comparative Effectiveness Research; Health Services; Mental Health; Pediatric	EPSTEIN, JEFF N.	R21		202500	168750																							1												0	0	1	1
Is not policy D&I	0	CA161657	INCREASING COLORECTAL CANCER SCREENING RATES IN COMMUNITY HEALTH CENTERS	DESCRIPTION (provided by applicant): Community health centers (CHCs) do not have the office systems in place to ensure that every eligible patient is offered colorectal cancer (CRC) screening. CHCs need evidence-based approaches to implementing office- system changes that take into account the substantial resource, staffing, and time constraints they face. Until this need is met, screening rates …	Accounting; base; cancer health disparity; Clinic; Colorectal Cancer; colorectal cancer screening; Communication; Community Health Centers; cost; Data; Development; Diagnosis; Early Diagnosis; Education and Outreach; Effectiveness; Ensure; Evaluation; evidence base; experience; Face; Funding; Funding Mechanisms; General Population; Goals; implementation science; implementation trial; improved; In…	Aging; Cancer; Clinical Research; Colo-Rectal Cancer; Digestive Diseases; Health Services; Prevention	WEINER, BRYAN J.	R21					182450	151618				1																												0	0	1	1
Is not policy D&I	0	TW009740	WE TALK ABOUT OUR HYPERTENSION	DESCRIPTION (provided by applicant): Although being a low-middle income country, Vietnam has been experiencing an epidemiologic transition to that of a developing country with an increasing prevalence of non-communicable diseases. The key risk factors for cardiovascular disease (CVD) are either on the rise or at alarming levels in Vietnam, particularly hypertension (HTN). Inasmuch, the burden of …	Address; Adherence (attribute); Adult; African American; Alabama; Awareness; base; behavior change; Blood Pressure; Cardiovascular Diseases; cardiovascular disorder epidemiology; Clinical; combat; commune; Communication; Communities; Community Health Centers; community intervention; comparison group; Consent; cost effective; Country; Cultural Backgrounds; design; Developing Countries; Development…		ALLISON, JEROAN J	R21								184351																									1					0	0	1	1
Is not policy D&I	0	MH102544	IMPROVING CHILD BEHAVIOR USING TASK SHIFTING TO IMPLEMENT MFGS IN CHILD WELFARE	Children with disruptive behavior difficulties reared by child welfare (CW)-involved families have an increased risk of future maltreatment and out-of-home placement. However, the lack of available providers and difficulties engaging families in mental health agencies frequently limit treatment access. Community-based organizations (CBOs) contracted by CW authorities to prevent out-of-home placem…	Address; Adoption; authority; base; Behavior; Caregivers; Child; Child Behavior; Child Mental Health; Child Welfare; Communities; Contracts; cost; design; Disruptive Behavior Disorder; Doctor of Philosophy; Effectiveness; Ensure; Evaluation Studies; Evidence based intervention; Evidence based practice; Family; Family Process; Future; Goals; Guidelines; Health Personnel; Health Professional; healt…		GOPALAN, GEETHA	R21								235578	127252																	1												0	0	1	1
Is not policy D&I	0	AI110478	INNOVATIVE PARTNERSHIP TO TARGET ANTIMALARIAL SUBSIDIES IN THE RETAIL SECTOR	DESCRIPTION (provided by applicant): Duke University NIH R01 PI: Prudhomme-O'Meara Scope of work for Duke University Duke University will provide overall scientific leadership and coordination of the project. Duke University faculty member Dr. Wendy O'Meara will be the principal investigator for this project. She will oversee the entire project, including collaboratin with Moi University and gove…	Address; Adherence (attribute); Antimalarials; artemisinine; Artemisinins; base; Biometry; Budgets; Calendar; Client; Collaborations; Combined Modality Therapy; Commit; Communication; Communities; Community Health; cost; Cost Savings; Country; Data; Data Analyses; Data Collection; Data Quality; Data Reporting; design; Development; Diagnosis; Diagnostic tests; discount; Dose; Drops; Economics; eff…		PRUDHOMME O'MEARA, WENDY	R01								571252	543925							1																						0	0	1	1
Is not policy D&I	0	MH096810	SUSTAINED USE OF EVIDENCE-BASED PSTD TREATMENT IN VA RESIDENTIAL SETTINGS	DESCRIPTION (provided by applicant): This application responds to NIMH PA-10-038, "Dissemination and Implementation Research in Health" with a proposed study examining the major public health priority of how to achieve sustained use of evidence- based psychotherapies. It builds on the existing infrastructure and preliminary findings from a RC1 MH088454 that investigated the initial adoption of tw…	Accounting; Administrator; Adoption; Afghanistan; American; Attention; base; Build-it; Chronic; Chronic Disease; clinical care; Clinical Trials; Cognitive; Cognitive Therapy; Databases; Decision Making; disability; dissemination research; Domestic Violence; Employment; Evaluation; evidence base; Evidence based practice; Evidence based treatment; Exposure to; Floods; Funding; Grant; Gray unit of r…	Behavioral and Social Science; Brain Disorders; Clinical Research; Comparative Effectiveness Research; Health Services; Mental Health; Post-Traumatic Stress Disorder (PTSD); Serious Mental Illness; Violence Research	COOK, JOAN M	R01						402273	376671	393034																		1												0	0	1	1
Is not policy D&I	0	CA166147	INTEGRATING TOBACCO TREATMENT INTO CANCER CARE	DESCRIPTION (provided by applicant): In response to the Dissemination and Implementation Research in Health PAR 10-38, we propose to examine the integration of two evidence-based tobacco treatments into real-world cancer care settings. Quitting smoking after cancer diagnosis may increase patients' quality of life and improve treatment outcomes through decreases in complications from surgery, radi…	Abstinence; Address; Adopted; Age; American Society of Clinical Oncology; Anxiety; behavior change; Belief; brief intervention; cancer care; Cancer Center; cancer diagnosis; Cancer Patient; Cancer Survivor; cancer therapy; Caring; Characteristics; chemotherapy; Chronic Disease; Clinic; collaborative care; Colon Carcinoma; Communication; comparative effectiveness; compare effectiveness; Comprehens…	Behavioral and Social Science; Cancer; Clinical Research; Clinical Trials; Comparative Effectiveness Research; Health Services; Lung; Lung Cancer; Pain Conditions - Chronic; Pain Research; Prevention; Smoking and Health; Tobacco	PARK, ELYSE R	R01						738480	743712	751649		1																												0	0	1	1
Is not policy D&I	0	MH097748	THE STAGES OF IMPLEMENTATION COMPLETION FOR EVIDENCE-BASED PRACTICE	DESCRIPTION (provided by applicant): Over the last decade, there has been an increased effort to implement evidence-based practices (EBPs) into real-world community settings. Accordingly, researchers have sought to understand what steps in the implementation process are essential to effectively transport EBPs to a diverse range of settings, and how to best measure if these steps have occurred wel…	Achievement; Address; Adolescent; Adopted; Adoption; Area; Behavior; Characteristics; Child; Child Mental Health; Client; Code; Collaborations; Communities; community setting; Computer Assisted; Consultations; coping; cost; Data; Decision Making; design; Development; Early Diagnosis; Elements; Evaluation; Evidence based practice; Failure (biologic function); Family; Family psychotherapy; Feedback…		SALDANA, LISA	R01								515382	526550																	1												0	0	1	1
Is not policy D&I	0	DK097096	WELLNESS PROGRAM IMPLEMENTATION: SCHOOL & STUDENT TOOLKITS	DESCRIPTION (provided by applicant): This application, in response to PAR 10-038, will evaluate of an implementation model that engages high school students in Wellness Council planning to achieve obesity-related health recommendations. The implementation planning will apply a participatory action research approach to empower students as stakeholders and to facilitate collaborative planning by sc…	Achievement; Action Research; Address; Adolescence; Adolescent; Adoption; base; Behavior; Behavioral; Beverages; Body mass index; Chronic Disease; Clinical Trials Design; Communities; Complex; cost; Crowding; Decision Making; design; Development; Diet; Educational aspects; Educational Curriculum; Effectiveness; Electronic Mail; Elements; empowered; Enrollment; Ensure; Environment; Equipment; Eval…	Basic Behavioral and Social Science; Behavioral and Social Science; Clinical Research; Nutrition; Obesity; Pediatric; Prevention	WYLIE-ROSETT, JUDITH	R01							720503	675994														1																0	0	1	1
Is not policy D&I	0	CA167202	WIDESPREAD VS SELECTIVE SCREENING FOR HEPATITIS B INFECTION PRIOR TO CHEMOTHERAPY	DESCRIPTION (provided by applicant): Latent hepatitis B virus (HBV) infection can be reactivated upon receipt of immunosuppressive therapy. The Centers for Disease Control and Prevention recommends widespread HBV screening prior to immunosuppression; however, the American Society of Clinical Oncology recommends that only select cancer patients be screened prior to chemotherapy. This controversy h…	Address; Adherence (attribute); Alanine Transaminase; American Society of Clinical Oncology; Antibodies; Antigens; Antiviral Agents; Biological Assay; cancer care; Cancer Patient; cancer therapy; Caring; Centers for Disease Control and Prevention (U.S.); chemotherapy; Chronic Hepatitis B; Clinical; comparative; compare effectiveness; Complication; Comprehensive Cancer Center; cost effectiveness; …	Cancer; Chronic Liver Disease and Cirrhosis; Clinical Research; Digestive Diseases; Health Services; Hepatitis; Hepatitis - B; Infectious Diseases; Liver Disease; Prevention	HWANG, JESSICA PARK	R21							171825	200004		1																												0	0	1	1
Is not policy D&I	0	MH097045	METABOLIC SCREENING: PRIORITIZING IMPLEMENTATION STRATEGIES FOR MENTAL HEALTH	DESCRIPTION (provided by applicant): This application addresses Dissemination and Implementation Research in Health (R21); Exploratory/Developmental Research (PAR-10-040) Health systems want to know which implementation strategies will have the greatest population impact so they can make wise use of limited funds. This application proposes to identify the key bottlenecks that are barriers to the …	Address; Adult; Adverse drug effect; Affect; American; Antipsychotic Agents; Attitude; base; behavioral health; Cardiovascular Diseases; cardiovascular risk factor; Caring; Characteristics; Cholesterol; clinical practice; Clinical Sciences; Cluster Analysis; Collaborations; Community Mental Health Centers; Computerized Medical Record; cost effective; Data; Data Set; Development; Diabetes Mellitus…	Behavioral and Social Science; Brain Disorders; Cardiovascular; Clinical Research; Health Services; Mental Health; Prevention; Serious Mental Illness	MORRATO, ELAINE H	R21							231313	193386																		1												0	0	1	1
Is not policy D&I	0	CA160847	COMMUNICATING GENETIC TEST RESULTS BY TELEPHONE: A RANDOMIZED TRIAL	DESCRIPTION (provided by applicant): Basic science advances in genomics have provided great promise for improving human health and reducing the burden of cancer in the United States, fueling the rapidly growing field of personalized medicine. Yet, translating gene discoveries into responsible and effective applications that benefit the health of individuals and populations presents many challenge…	Address; arm; base; Basic Science; behavior change; Behavioral; Behavioral Genetics; Benefits and Risks; BRCA1 gene; Cancer Burden; cancer prevention; Caring; Clinical; Clinical Medicine; clinical practice; Clinical Services; Communication; Communities; cost; Counseling; Disadvantaged; Disclosure; Disease; Disease susceptibility; economic outcome; Ethnicity aspects; Evaluation; evidence base; evi…	Basic Behavioral and Social Science; Behavioral and Social Science; Cancer; Clinical Research; Genetic Testing; Genetics; Health Services; Human Genome; Mental Health; Prevention	BRADBURY, ANGELA R.	R01						668104	574524	640238		1																												0	1	0	1
Is not policy D&I	0	DA032739	METHODS FOR UNDERSTANDING SENTINEL EVENTS	DESCRIPTION (provided by applicant): Our understanding of how individuals change substance use behaviors after being in jail, the mechanisms whereby this change occurs, and which interventions might work best for different individuals is minimal at best. As a result, relapse back to substance use is the norm with devastating effects on ex-inmates and their communities. The first step is to unders…	Affect; Affective; Alcohol or Other Drugs use; Alcohols; American; Back; Behavior; behavior change; Cognitive; Communities; Correctional Institutions; correctional system; Data; Drug usage; effective intervention; Epidemic; Event; Expectancy; experience; Exploratory/Developmental Grant; Family; Frequencies (time pattern); Future; General Population; Goals; Growth; Health; Imprisonment; Individual…	Behavioral and Social Science; Clinical Research; Drug Abuse (NIDA only); Substance Abuse	CLARKE, JENNIFER GRACE et al.	R21						242811	192039																1															0	1	1	1
Is not policy D&I	0	MH094940	IMPLEMENTING CARE FOR DEPRESSION AND DIABETES	DESCRIPTION (provided by applicant): This resubmission of a R21 research study will assess how different practices approach implementation of the chronic care model for depression and diabetes with the ultimate goal of developing a tool kit to facilitate implementation. We will relate implementation core components (such as training and coaching activities undertaken by the practices) to patient …	Academy; Address; Adopted; Adult; American; American College of Physicians; base; Blood Glucose; blood glucose regulation; Caring; Characteristics; Chronic; Chronic Care; chronic care model; Clinical; Communities; Comorbidity; comparative efficacy; design; Development; Diabetes Mellitus; dissemination research; Effectiveness; Environment; Ethnicity aspects; Evaluation; Family Physicians; Foundati…	Clinical Research; Depression; Diabetes; Health Services; Mental Health	BOGNER, HILLARY R	R21						240000	192000																			1												0	0	1	1
Is not policy D&I	0	AI109005	CONTROLLING DRUG RESISTANT GONORRHEA WITH REAL-TIME PCR SUSCEPTIBILITY TESTING	DESCRIPTION (provided by applicant): The proposed research represents a novel approach to controlling the spread of drug-resistant Neisseria gonorrhea through the use of real-time polymerase chain reaction (PCR) to determine antimicrobial susceptibility of an individual infection and reduce the unnecessary use of broad spectrum antibiotics. Over the past 75 years, gonorrhea has become increasingl…	Address; Agar; Antibiotic Therapy; Antibiotics; antimicrobial drug; Antimicrobial Resistance; Antimicrobial susceptibility; Azithromycin; base; Biological Assay; Businesses; California; Ceftriaxone; Cell Wall; Centers for Disease Control and Prevention (U.S.); Cephalosporins; Characteristics; Ciprofloxacin; Clinical; Clinical Management; clinical practice; condoms; Counseling; County; Detection; …		KLAUSNER, JEFFREY DAVID	R21								167197								1																						0	1	1	1
Is not policy D&I	0	HL120894	SPREAD-NET: PRACTICES ENABLING ADAPTING AND DISSEMINATING IN THE SAFETY NET	DESCRIPTION (provided by applicant): The nation's 'safety net' community health centers (CHCs) could benefit greatly from implementing interventions shown to be effective at improving health care processes and outcomes in other settings. However, a lack of knowledge about the most effective strategies for supporting implementation of evidence-based interventions in CHCs presents a major barrier t…	Abbreviations; Address; Adult; Angiotensin-Converting Enzyme Inhibitors; arm; base; Blood Pressure; blood pressure regulation; Cardiovascular Diseases; cardiovascular disorder risk; Caring; Characteristics; Clinic; Clinical; clinical care; Communities; Community Health; Community Health Centers; compare effectiveness; cost; Cost Analysis; Decision Making; design; Diabetes Mellitus; Disease Outcom…	Cardiovascular; Clinical Research; Comparative Effectiveness Research	GOLD, RACHEL	R01								754935				1																										0	0	1	1
Is not policy D&I	0	MH105513	A TRANSDIAGNOSTIC SLEEP AND CIRCADIAN TREATMENT TO IMPROVE COMMUNITY SMI OUTCOMES	DESCRIPTION (provided by applicant): Despite advances in treatment, severe mental illness (SMI) remains common, chronic and difficult to treat. SMI is defined as having at least one mental disorder that lasts for 12-months and leads to substantial life interference. Sleep and circadian dysfunctions are among the most prominent correlates of SMI, yet have been minimally studied in ways that reflec…	Address; Adult; Affect; Aftercare; Area; Arousal; Award; base; Basic Science; behavioral health; Biological Rhythm; Centers for Disease Control and Prevention (U.S.); Chronic; Chronotherapy; Circadian Rhythms; cognitive function; Cognitive Therapy; Communities; Community Mental Health Centers; community setting; Comorbid Insomnia; Comorbidity; County; demographics; Diagnosis; Diagnostic; Diagnost…		HARVEY, ALLISON G	R01									823705																	1												0	1	1	1
Is not policy D&I	0	AI108680	INTEGRATED CLINICAL PREDICTION RULES:BRINGING EVIDENCE TO DIVERSE PRIMARY CARE SE	As the nation continues its efforts to contain healthcare costs and improve quality, healthcare information technology provides some of our most potent yet underutilized tools. Clinical prediction rules are frontline decision aids that combine state-of-the-art evidence with real-time patient history, physical examination, and laboratory data. While often well-validated, clinical prediction rules …	Accounting; Acute respiratory infection; Adopted; Antibiotics; Attention; Caring; Clinical; clinical research site; Code; Communities; contextual factors; cost; Data; Decision Aid; design; Development; Diagnostic tests; Diffuse; Electronic Health Record; Evaluation; evidence base; Funding; Generations; Goals; Health Care Costs; Health care facility; health care quality; Healthcare; Hybrids; impro…	Clinical Research; Health Services	MANN, DEVIN M	R01								743552								1																						1	1	1	1
Is not policy D&I	0	CA172253	DISSEMINATION AND IMPLEMENTATION OF A CORRECTIVE INTERVENTION TO IMPROVE MEDIASTI	DESCRIPTION (provided by applicant): About 60,000 individuals undergo surgery for lung cancer in the US annually. For these patients, whether, or not, cancer has spread to their lymph nodes is the main determinant of their prognosis and guides post- operative treatment decision-making. Unfortunately, most lung cancer operations done in the US do not provide a sufficient sample of lymph nodes to m…	Achievement; Adoption; American; Area; Arkansas; base; cancer care; Caring; Catchment Area; Characteristics; clinical infrastructure; Collection; Data; Databases; Decision Making; demographics; design; Detection; Development; Dissection; Effectiveness; Etiology; Excision; experience; Future; Gene Expression; Geographic Locations; Goals; Harvest; Heterogeneity; Hilar; Hospital Referrals; Hospitals…	Cancer; Clinical Research; Lung; Lung Cancer; Patient Safety	OSAROGIAGBON, RAYMOND U	R01							461765	454797		1																												0	0	1	1
	98	HL086473	IMPROVING USE OF PERI-OPERATIVE BETA-BLOCKERS WITH A MULTIDIMENTIONAL QI PROGRAM	DESCRIPTION (provided by applicant): Hundreds of thousands of patients undergo major noncardiac surgery every year. Of the myriad complications patients experience, postoperative cardiac complications are particularly problematic. Occurring in as many as 30% of high risk patients, postoperative myocardial infarction, unstable angina, congestive heart failure, and ventricular arrhythmias are assoc…	Adherence (attribute); adrenergic; Adrenergic Agents; Adrenergic beta-Antagonists; Adult; Affect; Anesthesia procedures; base; behavior change; Benefits and Risks; Bradycardia; Bronchial Spasm; Cardiac; Cardiac Surgery procedures; Caring; Clinic; Clinical; Clinical Data; Clinical Practice Guideline; Communities; Congestive Heart Failure; Costs and Benefits; Data; Data Collection; Development; Dis…	Cardiovascular; Clinical Research; Heart Disease; Heart Disease - Coronary Heart Disease	AUERBACH, ANDREW D	R01	653924	696650	667445									1																										0	0	0	0
	98	MH080692	EVALUATION OF A NATURAL EXPERIMENT TO IMPROVE STATEWIDE DEPRESSION CARE IN MN	DESCRIPTION (provided by applicant): Depression is a common condition with unusually high patient disability, health care costs, and lost productivity. Despite an unusually strong evidence base for a best practice care model that would improve care, current care is well below that standard and not improving very much. This proposal's overall goal is to evaluate the effects of an impending statewi…	Adoption; adverse outcome; Affect; Caring; Case Manager; Chronic; chronic care model; Clinical; collaborative care; Confidentiality; contextual factors; cost; Data; Depressed mood; depressive symptoms; design; disability; disorder later incidence prevention; Ensure; Evaluation; evidence base; Evidence based treatment; Failure (biologic function); Frequencies (time pattern); Goals; Health Care Cos…	Clinical Research; Depression; Health Services; Mental Health	SOLBERG, LEIF I	R01	702458	667725	665344	659687	524192																					1												0	0	0	0
	98	MH078853	COMMUNITY PARTNERS IN CARE	DESCRIPTION (provided by applicant): Underserved communities of color face an excess burden of illness from depression, due to the high prevalence of depression coupled with lower access to quality care among the poor. While evidence-based quality improvement programs for depression exist, these programs are under-utilized in underserved communities and have not been used across multiple agencies…	Administrator; Adolescent; Adoption; African American; Attitude; base; burden of illness; Caring; Client; Clinical Sciences; Color; Communities; control trial; cost; Coupled; Discipline; Disease; Effectiveness; effectiveness trial; ethnic minority population; evidence base; Evidence based intervention; Evidence based treatment; Experimental Models; Exposure to; Face; follow-up; Grant; Health; Hea…	Behavioral and Social Science; Clinical Research; Comparative Effectiveness Research; Depression; Health Services; Mental Health	WELLS, KENNETH B.	R01	765833	838010	2841506	899944	650940																					1												0	0	0	0
	98	CA124397	CANCER CONTROL DISSEMINATION TO ASIAN AMERICANS	DESCRIPTION (provided by applicant): The overall goal of our proposal is to disseminate an evidence-based intervention designed for one Asian ethnic population to a different Asian ethnic population with overlapping cultural and health beliefs. In collaboration with International Community Health Services (ICHS), a community agency serving many Asian ethnic groups, we have three specific objectiv…	Adherence (attribute); Adoption; Age; American; Asian Americans; Asians; Award; base; Cancer Control; Cancer Control Research; Chinese American; Chinese People; Clinic; Collaborations; Colorectal Cancer; colorectal cancer screening; Communities; Community Health Services; computerized data processing; Country; Data; design; Diffusion; Diffusion of Innovation; dissemination research; Economically …	Cancer; Clinical Research; Colo-Rectal Cancer; Digestive Diseases; Health Services; Prevention	TU, SHIN-PING	R01	329619	285689	310889	1	71568					1																												0	0	0	0
	98	CA124400	DISSEMINATION OF A WEIGHT MANAGEMENT PROGRAM AMONG US VETERANS	DESCRIPTION (provided by applicant): Advances in preventing and controlling cancer and other chronic diseases are currently limited by the failure to translate and disseminate evidence-based knowledge/interventions (EBI's) into practice. The purpose of this proposal is to conduct research to study the dissemination and implementation of MOVE! (Managing Overweight/Obesity for Veterans Everywhere).…	Address; Adopted; Adoption; Ambulatory Care Facilities; Awareness; base; Behavior; Body Weight decreased; Cancer Control; Characteristics; Chronic Disease; Clinic; clinical research site; Collaborations; combat; Communities; community setting; Computerized Medical Record; Computers; design; Diet; disorder prevention; dissemination research; Educational aspects; Effectiveness; Enrollment; Epidemic…	Behavioral and Social Science; Cancer; Clinical Research; Health Services; Nutrition; Obesity; Prevention	CAMPBELL, MARCI K	R01	512558	584649	284125	840070	592165					1																												0	0	0	0
	98	MH069806	PRACTICE REDESIGN TO IMPROVE DEPRESSION CARE - PRIDE CARE	DESCRIPTION (provided by applicant): Clinical trials have demonstrated the effectiveness of strategies for primary care management of depression, yet adoption of these strategies has been disappointing. This effectiveness study proposes a group randomized trial with intention to treat analysis to test two different approaches to quality improvement for depression (compared to usual care) in commu…	Acute; Address; Adopted; Adoption; Affect; Attention; base; Belief; Caring; Characteristics; Chronic; Chronic Care; chronic care model; chronic depression; Chronic Disease; Classification; Clinical; Clinical Trials; Collaborations; Communities; Computer information processing; Condition; Data; Depth; design; Detection; Development; Diabetes Mellitus; Disease; Effectiveness; Effectiveness of Inter…		NUTTING, PAUL A	R01	300001	291300	291300	286931																						1												0	0	0	0
	98	HL086448	STUDY OF THE NATURALISTIC DISSEMINATION PROCESS OF AN EVIDENCE-BASED PROGRAM	DESCRIPTION (provided by applicant): The use of evidence-based physical activity programs by public health practitioners is small, despite widespread knowledge of guidelines recommending their use. Public health organizations represent only one sector where such evidence-based programs may be disseminated; other sectors include fitness centers, worksites, and medical centers. To our knowledge, no…	Adopted; Adoption; Agreement; Awareness; base; Caring; Case-Control Studies; Characteristics; Client; Clinics and Hospitals; Communication; Communication Barriers; Communities; community organizations; community setting; Community Trial; Data; Databases; Decision Making; Diffusion; Diffusion of Innovation; Effectiveness; efficacy testing; Elements; Environment; evidence base; Evidence based inter…	Clinical Research; Prevention	DUNN, ANDREA L	R01	479697	460217	446271									1																										0	0	0	0
	98	CA124402	IMPLEMENTING SYSTEMIC INTERVENTIONS TO CLOSE THE DISCOVERY-DELIVERY GAP	DESCRIPTION (provided by applicant): The NIH and other federal agencies see provider-based research networks (PBRNs) as a promising model for disseminating and implementing evidence-based clinical services in community-based practice settings. PBRNs are collaborative partnerships between community-based providers and academic institutions to conduct clinical research on an ongoing basis. As an in…	Acquired Immunodeficiency Syndrome; Address; Adopted; Adoption; Affect; AIDS/HIV problem; Area; base; Breathing; Businesses; Cancer Center; cancer therapy; Case Study; Clinical; clinical practice; Clinical Research; Clinical Research Protocols; Clinical Services; Clinical Trials; Clinical Trials Cooperative Group; Communities; community based practice; Community Clinical Oncology Program; Communi…	Cancer; Clinical Research; Comparative Effectiveness Research; Health Services; Prevention	WEINER, BRYAN J.	R01	490318	530568	761599	530561	462682	40000				1																												0	0	0	0
	98	MH065196	MOVING A RESEARCH-BASED INTERVENTION INTO PRACTICE	Substantial effort has gone into developing and scientifically testing HIV prevention interventions, but these interventions do not affect the spread of the epidemic unless they are implemented effectively at community- based organizations (CBOs). Unfortunately, there has been little research examining how to successfully nhance the implementation of evidence-based interventions by CBOs. We spent…	Address; Affect; AIDS prevention; Anal Sex; base; behavior change; Bisexual; Centers for Disease Control and Prevention (U.S.); cohort; Communities; community organizations; Complex; Conflict (Psychology); cost effective; Development; Ecology; Effectiveness; effectiveness research; efficacy testing; Epidemic; Evaluation; evidence base; Evidence based intervention; Evidence based program; Failure …	Clinical Research; Mental Health; Prevention	KEGELES, SUSAN M.	R01	616554	547406	1036268																							1												0	0	0	0
	98	NR011296	DISSEMINATION OF A THEORY-BASED BONE HEALTH PROGRAM IN ONLINE COMMUNITIES	DESCRIPTION (provided by applicant): Bone health is a significant public health issue in the United States. An estimated 10 million Americans age 50 and older are living with osteoporosis, and approximately 50% of women and 25% of men over age 50 will experience an osteoporosis-related fracture in their remaining lifetime. Recent research advancements have produced effective measures to improve a…	Academic Medical Centers; Activities of Daily Living; Address; Adoption; Adult; Advisory Committees; Age; age related; Aging; American; Baltimore; base; Binding Sites; Bone Density; Bone Diseases; bone health; Calcium; calcium intake; Caring; Collaborations; Communities; Community Healthcare; Community Practice; Control Groups; cost; Data Collection; design; Development Plans; diet and exercise; …	Aging; Behavioral and Social Science; Clinical Research; Health Services; Nutrition; Osteoporosis; Prevention	NAHM, EUN-SHIM	R01			454357	402755	488736	490295																							1									0	0	0	0
	98	HL091827	IMPLEMENTATION OF ASTHMA GUIDELINES IN PRIMARY CARE; COMPARISON OF 4 APPROACHES	DESCRIPTION (provided by applicant): Evidence-based guidelines for asthma management have been available to practicing physicians since 1991.1 Randomized controlled clinical trials have demonstrated that implementation of asthma guideline recommendations can significantly improve patient- level outcomes in asthmatics of all ages. However, in primary care practices, adoption and implementation of …	Accident and Emergency department; Adoption; Adrenal Cortex Hormones; Age; Asthma; Breathing; Caring; Characteristics; Chronic Disease; Collaborations; compare effectiveness; Educational aspects; Effectiveness; Electronic Health Record; evidence based guidelines; Feedback; Guidelines; Hospitalization; improved; Intervention; Learning; Methods; Motivation; National Heart, Lung, and Blood Institute…	Asthma; Clinical Research; Health Services; Lung	MOLD, JAMES W	R01			819626	860449								1																										0	0	0	0
	98	NR010700	IMPLEMENTING EVIDENCE TO PREVENT URINARY INFECTION AND ENHANCE PATIENT SAFETY	DESCRIPTION (provided by applicant): Ensuring the effective use of evidence-based practices in real-world clinical settings can be challenging. We believe that nurses play a key role in the implementation of such practices, especially practices aimed at preventing healthcare-associated infection. Catheter-related urinary tract infection} the most frequent healthcare-associated infection in the Un…	Adoption; Bladder; burden of illness; Caring; catheter associated UTI; Catheterization; Catheters; Clinical; clinical practice; Collaborations; Collection; Complex; Data; Diffusion; Ensure; Environment; Evaluation; Evidence based practice; Health; Healthcare; Healthcare Systems; Hospitals; Infection; Infection prevention; innovation; insight; interest; Intervention; Interview; Investigation; Lear…	Clinical Research; Clinical Trials; Health Services; Infectious Diseases; Prevention; Urologic Diseases	KREIN, SARAH et al.	R01		434224	423206	443293	414787																								1									0	0	0	0
	98	MH085502	INFLUENCES ON TRANSLATION OF AN EVIDENCE-BASED HIV/STI INTERVENTION INTO PRACTICE	Revised Information not provided. The ongoing HIV/AIDS and sexually transmitted infection (STI) epidemics in the United States require a strong, effective, and sustained public health response. Interventions delivered in public health venues and community-based organizations have the potential to reach individuals at high risk for transmission. While efficacious behavioral programs have been deve…	Address; Adopted; Adoption; AIDS/HIV problem; Area; base; Behavior Therapy; Behavioral; Centers for Disease Control and Prevention (U.S.); Characteristics; Cities; Client; Communities; Competence; cost; Data; Decision Making; Diffusion; Economics; Elements; Environment and Public Health; Epidemic; evidence base; Evidence based intervention; Evidence based program; Foundations; Funding; Future; He…	Behavioral and Social Science; HIV/AIDS; Infectious Diseases; Mental Health; Pediatric; Pediatric AIDS; Prevention; Sexually Transmitted Diseases/Herpes	DOLCINI, M. MARGARET	R01			760274	692350																						1												0	0	0	0
	98	MH084855	TESTING AN ORGANIZATIONAL IMPLEMENTATION STRATEGY IN CHILDREN'S MENTAL HEALTH	DESCRIPTION (provided by applicant): The NIMH Strategic Plan seeks novel models and methods for implementing effective mental health services in the community (Strategy 4.1, NIMH, 2008). Related findings by the Institute of Medicine, the President's New Freedom Commission on Mental Health, the Surgeon General, and the National Institutes of Health, as well as a growing body of research describing…	Address; Adopted; Adoption; Attitude; base; Caregivers; Caring; Child Mental Health; child mental health service; Client; Climate; Clinical Trials; Collaborations; Communities; Community Mental Health Services; Compliance behavior; design; Drops; Effectiveness; Evidence based treatment; experience; Experimental Designs; Feedback; Freedom; Health; Health Services Accessibility; Health Services Res…	Behavioral and Social Science; Clinical Research; Health Services; Mental Health; Pediatric	GLISSON, CHARLES A	R01			644888	618616	600094	585282	546405																			1												0	0	0	0
	98	DA022239	EVIDENCE-BASED PRACTICES AND SUBSTANCE ABUSE TREATMENT FOR NATIVE AMERICANS	DESCRIPTION (provided by applicant): Despite decades of research as well as concerted efforts to improve prevention and treatment, available information suggests that the prevalence of problematic alcohol and drug use (referred to hereafter as substance use) has not appreciably changed in most American Indian and Alaska Native (AI/AN) communities. Research and health surveillance activities furth…	Alcohol consumption; Alcohol or Other Drugs use; Alcohols; American Indian and Alaska Native; Case Study; Communities; Data; Drug usage; Evidence based practice; Funding Mechanisms; Health; Human Resources; improved; insight; Methods; named group; Native Americans; Native-Born; Pharmaceutical Preparations; Prevalence; Prevention; programs; Reporting; Research; Research Design; Staging; Study mode…	American Indians / Alaska Natives; Arctic; Clinical Research; Drug Abuse (NIDA only); Substance Abuse	NOVINS, DOUGLAS K	R01		311850	311850	399562	374644																		1															0	0	0	0
	98	CA132709	FOCUSING IMPLEMENTATION TO BRING EFFECTIVE REMINDERS: FIBER	DESCRIPTION (provided by applicant): The Focusing Implementation to Bring Effective Reminders (FIBER) mixed-methods 4-year study will evaluate the implementation of a large-scale population-based colorectal cancer (CRC) screening patient reminder program and coordinated follow-up. FIBER will use the Practical Robust Implementation and Sustainability Model (PRISM), developed by the investigators, …	Adopted; Adoption; Age; aged; Beryllium; Case Manager; Characteristics; Clinic; cohort; Cohort Studies; Colorectal Cancer; colorectal cancer screening; Colorectal Surgery; Consult; cost; cost effectiveness; County; Effectiveness; Elements; empowered; Environment; Ethnicity aspects; Evaluation; Failure (biologic function); Focus Groups; follow-up; Future; Gastroenterologist; Gender; Goals; Health;…	Cancer; Clinical Research; Colo-Rectal Cancer; Digestive Diseases; Health Services	FELDSTEIN, ADRIANNE C	R01		595203	613943	543634	519008					1																												0	0	0	0
	98	DA023437	A COLLABORATIVE SYSTEM APPROACH FOR THE DIFFUSION OF EVIDENCE-BASED PREVENTION	DESCRIPTION (provided by applicant): The proposed research is a revised application responding to program announcement PAR-06-039 entitled "Dissemination and Implementation Research in Health." More than two decades of research have produced evidence-based approaches for preventing tobacco, alcohol, and other drugs during adolescence. New research is urgently needed to identify, develop, and refi…	Address; Adolescence; Adoption; Affect; Alcohol abuse; alcohol and other drug; Alcohols; Americas; ATOD; base; Cataloging; Catalogs; Clinical Trials Design; college; Communities; design; Development; Development Plans; Diffusion; dissemination research; Drug abuse; drug abuse prevention; Drug usage; Effectiveness; Evaluation Studies; evidence base; Evidence based program; expectation; experience;…	Clinical Research; Comparative Effectiveness Research; Drug Abuse (NIDA only); Prevention; Smoking and Health; Substance Abuse; Tobacco	BOTVIN, GILBERT J	R01		682760	714690	713033	812505	717898																	1															0	0	0	0
	98	CA128638	KNOWLEDGE INTEGRATION IN QUITLINES: NETWORKS THAT IMPROVE CESSATION	DESCRIPTION (provided by applicant): Knowledge Integration in Quitlines: Networks that Improve Cessation (KIQ NIC) Abstract One in every five deaths in the U.S. is related to tobacco use, and it remains the leading preventable cause of premature death. Given the highly complex nature of tobacco use as a public health threat, the National Cancer Institute supported an initiative and a recently pub…	abstracting; Administrator; Adopted; Adoption; Affect; American; base; Canada; Centers for Disease Control and Prevention (U.S.); Cessation of life; Characteristics; Client; Collaborations; Communication; Complex; Decision Making; design; Device or Instrument Development; evidence base; Evidence based practice; Funding; improved; Individual; innovation; Knowledge; member; Modeling; Monograph; Nat…	Cancer; Clinical Research; Prevention; Smoking and Health; Tobacco	LEISCHOW, SCOTT J	R01		565484	721520	790476	494395	546151				1																												0	0	0	0
	98	MH069934	COMMUNITY PARTNERSHIPS TO PREVENT URBAN YOUTH HEALTH RISKS (CHAMPIONS)	DESCRIPTION (provided by applicant): The primary aim of the proposed competing continuation of Community partnerships to prevent urban youth health risks (the CHAMPions. CHAMP In Our NeighborhoodS - Project; R01 MH069934; PI: McKay) is to advance scientific knowledge about research/community partnerships that can serve as the foundation for local adaptation, delivery, and testing of evidence-base…	Acquired Immunodeficiency Syndrome; Adolescent; Adult; African American; Age; AIDS prevention; AIDS/HIV problem; Alcohol consumption; Attention; Attitude; Awareness; base; Behavior; Belief; Caregivers; Case Study; Centers for Disease Control and Prevention (U.S.); Characteristics; cohort; Collaborations; Color; Communities; Community based prevention; Community Participation; Consent; cost effici…	Adolescent Sexual Activity; Behavioral and Social Science; Clinical Research; HIV/AIDS; Mental Health; Mind and Body; Pediatric; Pediatric AIDS; Prevention	MCKAY, MARY MCKERNAN	R01	675650		747995	735150	721538	714710																				1												0	0	0	0
	98	MH095748	IMPLEMENTATION OF EVIDENCE-BASED TREATMENTS FOR ON-CAMPUS EATING DISORDERS	DESCRIPTION (provided by applicant): This proposal is a response to PAR-10-038 "Dissemination and Implementation Research in Health." Despite major advances in developing evidence-based psychotherapies, the adoption of such treatments by community therapists has been slow. Hence, it is important to develop and test different methods to effectively train therapists to implement evidence-based psyc…	Adoption; Adult; Affect; aged; Anorexia Nervosa; Binge Eating; Binge eating disorder; Bulimia; Client; Cognitive Therapy; Collaborations; college; Communities; community setting; Consultations; cost; Cost Analysis; Counseling; Data Coordinating Center; design; Development; discounting; Disease; dissemination research; early adolescence; Eating Disorders; Educational workshop; Effectiveness; Ensur…	Behavioral and Social Science; Brain Disorders; Clinical Research; Comparative Effectiveness Research; Depression; Eating Disorders; Mental Health; Nutrition; Rehabilitation	WILFLEY, DENISE ELLA et al.	R01						771666	688941	698531																		1												0	0	0	0
	98	CA166785	EFFICACY-TO-EFFECTIVENESS TRANSITION OF AN EDUCATIONAL PROGRAM TO INCREASE COLORE	DESCRIPTION (provided by applicant): African Americans have the highest incidence and mortality and are less likely than whites to have screening for colorectal cancer (CRC). We recently completed a five-year randomized controlled community intervention trial that demonstrated the efficacy of a small group education intervention (now named EPICS or Educational Program to Increase Colorectal Cance…	Academia; Adoption; African American; Age-Years; Alabama; arm; Cancer Etiology; Centers for Disease Control and Prevention (U.S.); Cessation of life; Chi-Square Tests; Church; Clinic; Colorectal; Colorectal Cancer; colorectal cancer screening; Communities; Control Groups; cost effectiveness; Diffusion of Innovation; Educational Intervention; effective intervention; Effectiveness; Effectiveness of…	Aging; Cancer; Clinical Research; Clinical Trials; Colo-Rectal Cancer; Digestive Diseases; Prevention	SMITH, SELINA A et al.	R01						449429	444797	457776		1																												0	0	0	0
	98	CA155369	ONLINE SOCIAL NETWORKS FOR DISSEMINATION OF SMOKING CESSATION INTERVENTIONS	DESCRIPTION (provided by applicant): Large scale reduction in smoking prevalence is a public health imperative. Evidenced based interventions recommended by the PHS Clinical Practice Guideline for Treatment exist but are massively underutilized. Even brief interventions that can be cost efficiently disseminated do not reach the vast majority of 44 million current smokers - such as those based on …	Abstinence; Adherence (attribute); Adoption; Adult; Age; base; Behavior; Behavior Therapy; Behavioral; brief intervention; Cells; Cessation of life; Characteristics; Clinical Practice Guideline; Communication; Complex; Computer software; contagion; cost; density; Dependence; design; Development; Diffusion; dissemination trial; effective intervention; Ego; Electronic Mail; Engineering; Enrollment;…	Behavioral and Social Science; Cancer; Clinical Research; Clinical Trials; Comparative Effectiveness Research; Prevention; Smoking and Health; Substance Abuse; Tobacco	COBB, NATHAN (2011), GRAHAM, AMANDA L (2013-2013)	R01					402552	373125	343519			1																												0	0	0	0
	98	MH095749	IMPROVING PRACTICE IN COMMUNITY-BASED SETTINGS: A RANDOMIZED TRIAL OF SUPERVISION	DESCRIPTION (provided by applicant): The primary goal of this R01 proposal is to study the impact of varying supervision strategies on clinician fidelity and client outcomes in a community-based setting. Prior research has established that training approaches that do not include a period of intervention-specific supervision or consultation are ineffective and that implementation efforts that incl…	Adolescent; Attention; attenuation; base; Behavior; Behavioral; burnout; Caring; Child; Client; Cognitive Therapy; Communities; Consultations; design; efficacy trial; Elements; Enrollment; Evidence based practice; Frequencies (time pattern); Funding; Future; Goals; Gold; Grant; improved; innovation; Intention; Intervention; Investigation; Knowledge; Literature; Mediating; Mediator of activation p…		DORSEY, SHANNON	R01						590142	487413	495946																		1												0	0	0	0
	98	CA163526	NCREASING REACH AND IMPLEMENTATION OF EVIDENCE BASED PROGRAMS FOR CANCER CONTROL	DESCRIPTION (provided by applicant): The preventable burden of cancer will persist until we close the gap between what is known about prevention and early detection and what we do in communities. Resources such as Cancer Control P.L.A.N.E.T., Research Tested Intervention Programs, The Community Guide, and the Canadian Best Practices Portal provide numerous evidence-based approaches and programs (…	Address; Adopted; Adoption; Attention; base; Behavior; behavior measurement; Behavioral; Cancer Burden; Cancer Control; cancer prevention; Categories; Cognitive; Communities; community organizations; Computer software; design; Diffuse; Early Diagnosis; Effectiveness; effectiveness measure; evidence base; evidence based guidelines; Evidence based program; forging; Goals; Hepatitis B; Human Papillo…		MULLEN, PATRICIA DOLAN et al.	R01						653871	518764	527361		1																												0	0	0	0
	98	CA160217	INCREASING IMPLEMENTATION OF EVIDENCE-BASED INTERVENTIONS AT LOW-WAGE WORKSITES	DESCRIPTION (provided by applicant): Cancer and other chronic diseases are leading killers and disablers in the United States, and low-income Americans are at high risk for these diseases. Multiple evidence-based interventions (EBIs) exist to improve chronic disease risk behaviors, such as cancer screening, healthy eating, physical activity, and tobacco cessation, yet EBI reach to community setti…	Address; Adopted; Adoption; Adult; American; American Cancer Society; arm; Awareness; base; Cause of Death; Chronic Disease; Communities; community setting; Control Groups; design; Diet Habits; Diffusion of Innovation; Disease; disorder risk; dissemination research; Eating; Effectiveness; efficacy testing; evidence base; Evidence based intervention; Evidence based program; Face; Failure (biologic…	Basic Behavioral and Social Science; Behavioral and Social Science; Cancer; Clinical Research; Prevention; Smoking and Health; Tobacco	HANNON, MARGARET A	R01						500557	435871	445967		1																												0	0	0	0
	98	CA149005	IMPLEMENTING CHESS EHEALTH BREAST CANCER SUPPORT IN POPULATION-BASED CARE	DESCRIPTION (provided by applicant): In randomized clinical trials, interactive cancer communication systems (ICCS) have shown benefits to patient quality of life, social support, and competence dealing with health information and the healthcare system. But we as yet know little about how much they would be promoted by healthcare organizations and used by patients in real-world, non-research sett…	Adopted; Adoption; Advocacy; Affect; Awareness; behavior change; breast cancer diagnosis; Cancer Patient; Caring; Client satisfaction; Clinical; clinical care; Colorado; Commit; Communication; Competence; Computers; Conflict (Psychology); coping; Data; Decision Making; demographics; Diagnosis; Disadvantaged; Disease; disease characteristic; Emotional; emotional distress; experience; Face; Family;…	Behavioral and Social Science; Breast Cancer; Cancer; Clinical Research	HAWKINS, ROBERT P	R01					526494	473584	449898			1																												0	0	0	0
	98	CA147313	IMPLEMENTATION OF EVIDENCE-BASED CANCER EARLY DETECTION IN BLACK CHURCHES	DESCRIPTION (provided by applicant): African Americans suffer a disproportionate burden of incidence and mortality from breast, prostate, and colorectal cancer. Though the causes of these cancer disparities are likely multi-factorial in nature, there are no doubt disparities in early detection that contribute to the mortality disparities. Community-based approaches have been increasing in the eff…	African American; American; Awareness; base; Breast Cancer Early Detection; Cancer Control Research; cancer health disparity; Characteristics; Church; Colorectal; Colorectal Cancer; Communication; Communities; Community Health; community setting; County; design; dissemination research; Early Diagnosis; efficacy testing; Environment; Evaluation; evidence base; Evidence based intervention; Health; …		HOLT, CHERYL L	R01					490931	476695	229772	368653	448656	1																												0	0	0	0
	98	MH086438	DISSEMINATING EVIDENCE-BASED PRACTICE TO THE SCHOOLS: CBT FOR CHILD ANXIETY	DESCRIPTION (provided by applicant): An important movement supported by the American Psychological Association (APA) and the American Academy of Child and Adolescent Psychiatry (AACAP) is the provision of evidence-based practice (EBP) to youth with mental health needs. However, research suggests that youth do not receive EBP in the community. The school setting may be a preferred service provisio…	Academy; Address; Adherence (attribute); Adolescent Psychiatry; Affect; American; American Psychological Association; Anxiety; Anxiety Disorders; Attitude; Behavior assessment; Child; Child Psychiatry; Climate; Cognitive Therapy; cohort; Communities; Competence; Computer Assisted; Data; Data Collection; design; Distress; Evidence based practice; experience; fourth grade; Human Resources; improved…		KENDALL, PHILIP C	R01					427982	300954	285842	268155	271326																	1												0	0	0	0
	98	CA162035	IMPLEMENTING TOBACCO USE TREATMENT GUIDELINES IN DENTAL PUBLIC HEALTH CLINICS	DESCRIPTION (provided by applicant): Smoking remains the leading cause of morbidity and mortality in the United States. The 2008 Public Health Service Guideline (PHS), Treating Tobacco Use and Dependence provides strong evidence that brief advice combined with assistance such as counseling and pharmacotherapy, can significantly increase quit rates. Unfortunately, provider adherence to Guideline r…	Address; Adherence (attribute); Adoption; arm; base; Belief; brief advice; Characteristics; Clinic; Clinical; Clinical Trials Design; comparative effectiveness; compare effectiveness; control trial; cost; Counseling; Data Sources; Dental; Dental Care; Dental Clinics; Dental General Practice; Dental Offices; Dentists; design; effective therapy; Effectiveness; effectiveness research; ethnic minorit…		SHELLEY, DONNA R et al.	R01						700817	703189	895109		1																												0	0	0	0
	98	NR012936	IMPLEMENTING INTERVENTIONS TO REDUCE HOSPITALIZATIONS OF NURSING HOME RESIDENTS	DESCRIPTION (provided by applicant): This proposal directly addresses the national imperative for innovative strategies to improve care for Medicare beneficiaries and reduce health care costs. The overall objective of the proposed project is to improve the care of older individuals who reside in nursing homes (NHs), and at the same time reduce unnecessary Medicare expenditures. This goal will be …	Acute; Address; Admission activity; Advance Care Planning; Affect; base; Beds; beneficiary; Bundling; care episode; Caring; Clinical; clinical practice; Communication; Contracts; Control Groups; control trial; cost; Data; design; Educational aspects; Educational Curriculum; Effectiveness; Effectiveness of Interventions; Electronic Mail; Expenditure; experience; Fee-for-Service Plans; financial in…		OUSLANDER, JOSEPH G. et al.	R01						457804	444942	472724	424104																				1									0	0	0	0
	98	DE022332	AN INNOVATIVE APPROACH TO DISSEMINATE DENTAL RESEARCH	DESCRIPTION (provided by applicant): Dental caries and periodontal disease are two of the most common infection-based dental conditions in the United States. Most dental practice revolves around efforts to prevent these conditions or treatments to mitigate their effects. Ample evidence suggests that dentists often do not use the most effective treatment methods when treating caries and periodonta…	Award; base; Behavior; Caring; case-based; Clinical; clinical practice; Clinical Trials Design; Code; Communities; compare effectiveness; Control Groups; Data; Data Set; Dental; Dental Care; Dental caries; Dental Education; Dental General Practice; Dental Records; Dental Research; Dental Schools; Dentist's Practice Patterns; Dentistry; Dentists; Devices; Diagnosis; Documentation; Educational proc…	Clinical Research; Clinical Trials; Comparative Effectiveness Research; Dental/Oral and Craniofacial Disease; Infectious Diseases; Prevention	RUSH, WILLIAM ADAMS	R01						514241	449160	471485	536641												1																	0	0	0	0
	98	CA159013	ONLINE PROBLEM-SOLVING SKILLS TRAINING FOR MOTHERS OF CHILDHOOD CANCER PATIENTS	DESCRIPTION (provided by applicant): Research and experience document that caregivers of children with cancer encounter extraordinary stresses during the child's illness. These stresses are particularly severe during diagnosis and early therapy and can interfere significantly with a caregiver's ability to make reasoned and timely decisions on their child's behalf. With increasing survivor rates, …	Anxiety; Appointments and Schedules; Attention; Award; base; Cancer Center; Cancer Patient; Caregivers; Child; Clinic; clinical practice; Cognitive Therapy; Computers; coping; Data; Decision Making; design; Diagnosis; Diagnostic; Diagnostic Neoplasm Staging; Diffusion of Innovation; dissemination research; Distress; Early Diagnosis; Early treatment; Educational Intervention; Effectiveness; Electr…		SAHLER, OLLE JANE Z	R01						718361	629913	365866		1																												0	0	0	0
	98	AI099026	OPTIMIZING THE IMPACT OF XPERT MTB/RIF ON TREATMENT OUTCOMES OF DRUG RESISTANT TB	DESCRIPTION (provided by applicant): Tuberculosis (TB) continues to be an important public health problem, with an estimated 9.4 million cases and 1.7 million deaths in 2009. Multidrug resistant TB (MDR-TB, defined as resistance to at least isoniazid and rifampicin), and HIV-associated TB pose important threats to TB control. The high case fatality rate of HIV- associated MDR-TB has major implica…	Africa South of the Sahara; African; Aminoglycosides; Antitubercular Agents; base; Biological Assay; Capromycin; Case Fatality Rates; Cessation of life; clinical practice; cohort; Country; Cycloserine; Data; Decision Making; Detection; Diagnosis; Diagnostic; Drug resistance; Drug Resistant Tuberculosis; Drug toxicity; Ensure; Epidemic; Epidemiology; Ethambutol; Ethionamide; Extreme drug resistant…		VAN RIE, ANNELIES T.A.	R01						593925	523383	487630								1																						0	0	0	0
	98	NS072308	IMPLEMENTATION SCIENCE TO INCREASE USE OF EVIDENCE BASED PEDIATRIC BRAIN INJURY G	DESCRIPTION (provided by applicant): Traumatic brain injury (TBI) is the leading killer of children over one year of age. In 2003, the evidence based Guidelines for the Acute Medical Management of Severe Pediatric Traumatic Brain Injury was published. Yet, here are no strategies to increase adherence to these guidelines. Our project goal is to use an adherence scorecard to examine the association…	abstracting; Acute; Address; Adherence (attribute); Adolescent; Adoption; Age-Years; Area; base; Behavior; Caring; Categories; Centers for Disease Control and Prevention (U.S.); Child; Childhood; Clinical Practice Guideline; Compliance behavior; Computer Simulation; cost; Data; Databases; disorder prevention; Effectiveness; Evaluation; evidence base; evidence based guidelines; Focus Groups; Found…		VAVILALA, MONICA S	R01				555442	497529	533250	510774	504608																				1										0	0	0	0
	98	MH093230	IMPLEMENTING EBAN II: AN EVIDENCE-BASED INTERVENTION FOR SERO-DISCORDANT COUPLES	DESCRIPTION (provided by applicant): This resubmission focuses on assessing implementation and effectiveness of an evidence-based HIV risk reduction intervention ("Eban II") for HIV-serodiscordant, heterosexual African-American couples in two geographic areas (Oakland and Los Angeles, CA) that have a high prevalence of HIV and risk conditions among African Americans. This study builds upon the mu…	Address; Adoption; Affect; African American; AIDS prevention; AIDS/HIV problem; Am 80; Attention; base; Behavioral; Biological; California; Cities; Client; Clinical; Coitus; Commit; Communities; community based treatment; condoms; control trial; cost; cost effectiveness; Cost Savings; Couples; design; Effectiveness; effectiveness clinical trial; Effectiveness of Interventions; Enrollment; Epidemi…		WYATT, GAIL E	R01						687933	570788	594824																		1												0	0	0	0
	98	NR010093	IMPLEMENTING A COGNITIVE/EXERCISE THERAPY FOR BACK PAIN IN THE COMMUNITY SETTING	Among older persons, chronic back pain (CBP) is a common, morbid, and costly disorder. Non-drug therapies for CBP including cognitive-behavioral and exercise treatments can be feasibly performed by older adults with CBP, have proven efficacy, but are seldom used by affected individuals. This gap between our current pain-management knowledge and limited use of the therapies by older persons with C…	Acetaminophen; Adherence (attribute); Administrator; Adopted; Adoption; Affect; African American; Age; Analgesics; Anti-inflammatory; Anti-Inflammatory Agents; Area; Back; Back Pain; base; behavior measurement; Behavioral; caucasian American; Chronic; chronic pain; Cognitive; Cognitive Therapy; Communities; community based participatory research; Community Surveys; Condition; cost; Degenerative p…	Aging; Behavioral and Social Science; Clinical Research; Mind and Body; Pain Conditions - Chronic; Rehabilitation	REID, MANNEY CARRINGTON	R03	84000	82404																											1									0	0	0	0
	98	TW009217	IMPLEMENTATION OF AUTOMATED GUIDELINE ADHERENCE FEEDBACK IN MALAWI	DESCRIPTION (provided by applicant): Health Care Worker (HCW) performance in low-resource settings is frequently below the standards of care recommended in Simplified Clinical Practice Guidelines (SCPGs), leading to millions of unnecessary deaths each year. Performance, defined as adherence to a standard, depends upon appropriate training and continuous learning. Training interventions to improve…	Acquired Immunodeficiency Syndrome; Adansonia; Adherence (attribute); Affect; Africa South of the Sahara; AIDS/HIV problem; Anti-Retroviral Agents; base; Caring; Cessation of life; Clinic; Clinical; Clinical Practice Guideline; Communities; Computer software; Computerized Medical Record; Computers; contextual factors; cost; Country; Data; design; Developing Countries; Diabetes Mellitus; Education…	Clinical Research; HIV/AIDS; Health Services	CROWLEY, REBECCA S et al.	R03						74775	71008																										1					0	0	0	0
	98	CA166719	MEASUREMENT OF INAPPROPRIATE SCREENING TESTS (MIST)	DESCRIPTION (provided by applicant): Although routine screening can reduce colorectal cancer (CRC) incidence and mortality, some screened patients may not be appropriate for screening. We define inappropriate screening as screening at intervals that are shorter than recommended by guidelines, screening high-risk patients with a method other than colonoscopy, and screening when the patient is unli…	Advisory Committees; Affect; Age; Algorithms; base; Behavior; Cancer Etiology; Cessation of life; Characteristics; Classification; Clinical; Colonoscopy; Colorectal Cancer; colorectal cancer screening; computerized; Data; Data Set; demographics; Effectiveness; Environment; Evaluation; Foundations; Future; Gastroenterology; Grant; Guidelines; health administration; Health Care Costs; Health care f…	Aging; Bioengineering; Cancer; Clinical Research; Colo-Rectal Cancer; Digestive Diseases; Health Services; Prevention	PARTIN, MELISSA R.	R03						63000	59220			1																												0	0	0	0
	98	DA024631	IMPLEMENTATION AND DISSEMINATION OF TOBACCO CESSATION STRATEGIES IN FREE CLINICS	DESCRIPTION (provided by applicant): Individuals without health insurance are 1} times more likely to smoke than those insured through private providers and are less likely to receive smoking cessation advice from a health professional. Limited access to smoking cessation programs among the uninsured may contribute to their excess disease burden and poorer survival. The goal of this research is t…	Adopted; Adoption; Americas; Area; base; Behavior; burden of illness; Caring; Charge; Clinic; Clinical Practice Guideline; Clinical Trials Design; Communication; Counseling; County; Data; Data Collection; Dental Care; Dependence; Development; Diffusion of Innovation; evidence base; forest; Free Association; General Population; Goals; Grant; Guidelines; Health; health care delivery; Health Insuran…	Behavioral and Social Science; Clinical Research; Drug Abuse (NIDA only); Health Services; Prevention; Smoking and Health; Substance Abuse; Substance Abuse Prevention; Tobacco	FOLEY, KRISTIE L	R21			185167	184897																			1															0	0	0	0
	98	MH082731	LEADERSHIP DEVELOPMENT FOR EVIDENCE BASED PRACTICE IMPLEMENTATION	DESCRIPTION (provided by applicant): This proposed study addresses a critical link between the mental health workforce crisis and mental health agency readiness to implement evidence-based practice (EBP) in mental health service organizations. The public health significance of this research lies in improving mental health agencies ability to effectively implement and sustain EBPs in real-world co…	Address; Adopted; Adoption; Attitude; base; Behavior; behavior change; Businesses; Caring; Client; Climate; Clinical; community based service; Community Mental Health Services; community setting; Consensus; Development; Educational Curriculum; Effectiveness; empowerment; evidence base; Evidence based intervention; Evidence based practice; Family; Future; Goals; Health; health care delivery; Human…	Behavioral and Social Science; Clinical Research; Mental Health	AARONS, GREGORY	R21			209093	257964																						1												0	0	0	0
	98	MH080699	IMPLEMENTATION OF A TELEPSYCHIATRY PROGRAM IN RURAL ONCOLOGY CLINICS	DESCRIPTION (provided by applicant): Healthcare interventions utilizing new technologies are developed and employed across multiple contexts at a staggering rate in the United States. Unfortunately, research suggests that some interventions that have demonstrated benefits still encounter implementation challenges. Telemedicine, the use of communication technologies to deliver health care over a d…	Address; Affect; base; Cancer Patient; Clinic; Communication; Computerized Medical Record; design; Development; Diffusion; Evaluation; Future; Goals; Health; Health Services Accessibility; Healthcare; implementation research; Indiana; Individual; innovation; Intervention; Interview; Investigation; Learning; Location; Malignant Neoplasms; Mental Depression; Mental Health Services; Modeling; new te…	Bioengineering; Cancer; Clinical Research; Health Services; Mental Health; Rural Health	WHITTEN, PAMELA	R21			235800		182537																					1												0	0	0	0
	98	CA132773	IMPLEMENTING CANCER TREATMENT MEASURING & REPORTING IN OFFICE & HOSPITAL PRACTICE	DESCRIPTION (provided by applicant): On April 12, 2007, the American College of Surgeons' (ACoS) Commission on Cancer in conjunction with the National Quality Forum released quality measures for the treatment of breast cancer.5 These evidence-based measures of adjuvant treatments proven to increase survival will be required reporting for hospitals accredited by the ACoS. Adjuvant breast cancer tr…	Acceleration; Accreditation; Adjuvant; Affect; American College of Surgeons; Applications Grants; Attention; Attitude; base; Breast Cancer Treatment; Businesses; cancer care; cancer therapy; Clinic; Clinical; Communities; community based practice; Community Hospitals; cost; Data; Data Reporting; design; Disease Notification; Ensure; evidence base; Faculty; Group Practice; Health; Health Planning;…	Breast Cancer; Cancer	BICKELL, NINA A	R21			236458	182743						1																												0	0	0	0
	98	CA124395	FORGING IMPLEMENTATION OF CANCER SCREENING REMINDER SYSTEMS (FICSRS)	DESCRIPTION (provided by applicant): This 2-year cohort study will evaluate the implementation of a large-scale screening mammography patient reminder program that began in January 2006. This real-world case study will be used to refine the "FICS-it" conceptual model for implementation of cancer screening reminder systems ("Forging Implementation of Cancer Screening"). The FICS-it model considers…	Adopted; Adoption; aged; Appendix; base; Case Manager; Case Study; Cohort Studies; design; Diffuse; Effectiveness; Environment; Evaluation; forging; Future; Goals; Health; Health Planning; Health Planning Organizations; Health system; improved; instrument; Lead; Mails; Maintenance; malignant breast neoplasm; Mammography; Medical Care Team; Medical center; member; Methods; Modeling; Mortality Vita…	Breast Cancer; Cancer; Clinical Research; Diagnostic Radiology; Health Services; Prevention	FELDSTEIN, ADRIANNE C	R21	195170	162262								1																												0	0	0	0
	98	CA136460	DISSEMINATION THROUGH COMMUNITY HEALTH CENTERS SERVING DIVERSE POPULATIONS	DESCRIPTION (provided by applicant): Integral to the reduction of health disparities is the successful dissemination of effective interventions to underserved populations. For nearly 40 years, community health centers (CHCs) in the US have provided high-quality, affordable primary care and preventive services to medically underserved populations. To fully realize the potential to disseminate rese…	Adopted; American; Area; Asian Americans; Asians; base; Cancer Control Research; Caring; Collaborations; colorectal cancer screening; Communities; Community Health; Community Health Centers; Complex; Data; effective intervention; evidence base; Evidence based intervention; experience; Failure (biologic function); Family; Future; Goals; Hawaiian population; Health; health disparity; health organiz…	Cancer; Clinical Research; Health Services; Prevention	TU, SHIN-PING	R21			142364	175520						1																												0	0	0	0
	98	NR011112	LEGACY INTERVENTION FAMILY ENACTMENT (LIFE): AN EFFECTIVENESS TRIAL	DESCRIPTION (provided by applicant): This R21 application proposes an exploratory project called Legacy Intervention Family Enactment (LIFE) to assess the efficacy of a translational palliative care intervention based on the results of Dr. Allen's career award 5 (K01AG00943) called the Legacy Project. The Legacy project demonstrated that a life-review / reminiscence intervention coupled with a cr…	Affect; Audiotape; Award; base; career; Caregivers; caregiving; Certification; Cessation of life; Cognitive; Communities; Complex; Control Groups; coping; cost effectiveness; Coupled; depressive symptoms; digital; Drops; effective therapy; effectiveness trial; Emotional; emotional experience; Emotions; end of life; Ethnic group; Ethnicity aspects; experience; Family; Family Caregiver; Fright; fun…	Behavioral and Social Science; Clinical Research; Clinical Trials; Comparative Effectiveness Research; Mind and Body	ALLEN, REBECCA SUE	R21		214087	177829																										1									0	0	0	0
	98	DA025588	COMPARING MULTIPLE METHODS OF MEASURING FIDELITY OF CURRICULUM IMPLEMENTATION	DESCRIPTION (provided by applicant): Several decades of research have enabled the identification of curricula that prevent, or at least delay, substance use initiation. Research clearly shows that these curricula are most effective when they are implemented with fidelity; however, research also clearly shows that teachers often heavily adapt such curricula. As such, it is critical that we underst…	Address; Adherence (attribute); adolescent substance use; Alcohol or Other Drugs use; Attenuated; Attitude; Behavior; Child; Clinical Trials; Complex; Data; drug-free school; Educational Curriculum; Educational process of instructing; Elements; evidence base; Grant; improved; Judgment; Knowledge; Left; Literature; Measurement; Measures; Methodology; Methods; Modification; Nature; Outcome; Patient…	Behavioral and Social Science; Drug Abuse (NIDA only); Pediatric; Prevention; Substance Abuse; Substance Abuse Prevention	PANKRATZ, MELINDA M	R21			232926	194336																			1															0	0	0	0
	98	DA021150	TRAINING DRUG TREATMENT PROVIDERS TO ADOPT EVIDENCE-BASED PRACTICES	DESCRIPTION (provided by applicant): This project will evaluate a dissemination model developed by the Addiction Technology Transfer Center of New England (ATTCNE) to promote the adoption and utilization of evidence-based treatments for substance abuse. The ATTCNE model is one of only a few national training models to address both individual and organizational factors known to significantly influ…	Abstinence; Accounting; addiction; Address; Adopted; Adoption; Area; Attitude; base; Behavioral; Client; Climate; Clinic; Clinical; Compatible; contingency management; design; desire; Dose; Drug usage; economic outcome; Economics; Educational process of instructing; Effectiveness; Evidence based practice; Evidence based treatment; Follow-Up Studies; Goals; Health Benefit; Health Personnel; Home e…	Behavioral and Social Science; Brain Disorders; Clinical Research; Drug Abuse (NIDA only); Health Services; Substance Abuse	SQUIRES, DANIEL	R21	226219	185036																					1															0	0	0	0
	98	AI095590	OPTIMIZING HPV VACCINATION: PARENTS, PROVIDERS AND PRE-TEEN BOYS	DESCRIPTION (provided by applicant): Vaccines against human papillomavirus (HPV) are FDA-licensed for both males and females ages 9-26 years old and are most effective when given before sexual exposure to the virus. HPV is the most common sexually transmitted infection (STI) in the US and infects approximately 50% of sexually active males and females. HPV causes genital warts and is associated wi…	13 year old; Address; Advisory Committees; Affect; African American; Age; American Indians; Anogenital venereal warts; Anus; Awareness; base; boys; Centers for Disease Control and Prevention (U.S.); Cervical; Child; clinical practice; Collaborations; Communication; Control Groups; cost effectiveness; County; Coupled; Data; data registry; design; Disease; disorder prevention; disorder risk; dissem…	Adolescent Sexual Activity; Cancer; Cervical Cancer; Clinical Research; HIV/AIDS; HPV and/or Cervical Cancer Vaccines; Immunization; Infectious Diseases; Pediatric; Prevention; Sexually Transmitted Diseases/Herpes; Vaccine Related	CATES, JOAN ROBERTS	R21						296000	111000									1																						0	0	0	0
	98	MH090460	INCREASING THE CAPACITY OF PROVIDERS TO MONITOR FIDELITY TO CHILD AND FAMILY CBT	DESCRIPTION (provided by applicant): In response to PAR-10-040, the overarching goal of the proposed R21 study is to develop a suite of adherence measures that can be used by clinicians, supervisors, quality improvement professionals, and implementation scientists to monitor and support the implementation of evidence-based child and family cognitive-behavioral therapy (CBT) within community-based…	Address; Adherence (attribute); Age; Agreement; Americas; Anxiety; Area; base; Behavior; behavior measurement; Behavior Therapy; Budgets; Caregivers; Caring; Child; Client; Clinic; Clinical; clinical practice; Clinical Trials; Code; Cognitive; Cognitive Therapy; Communities; Consensus; Consultations; control trial; cost; Data; design; Development; Documentation; Drops; effectiveness research; Emo…	Behavioral and Social Science; Clinical Research; Clinical Trials; Depression; Mental Health; Mind and Body; Pediatric	HAWLEY, KRISTIN M	R21					220192	182106																				1												0	0	1	1
	98	DE019766	INCREASING ORAL CANCER SCREENING BY DENTISTS:QUALITATIVE RESEARCH ON PRACTITIONER	Age-adjusted (world) oral cancer (OC) incidence and mortality rates for Puerto Rico (PR) are among the highest in the Western Hemisphere. Early diagnosis of oral cancer will decrease the morbidity and mortality resultant from this disease and its treatment. The objective of Healthy People 2010 is to increase the percentage of oral and pharyngeal cancers (stage I, localized) detected at the earlie…	No Project Terms available.		PSOTER, WALTER J	R21					338751	348322															1																	0	0	0	0
	98	CA161664	IMPLEMENTING EVIDENCE-BASED TOBACCO CESSATION STRATEGIES IN CAMPUS HEALTH CLINICS	DESCRIPTION (provided by applicant): The United States Public Health Services (PHS) provides clinicians and healthcare systems with evidence- based practices for tobacco control and treatment through widely disseminated guidelines ("PHS Guidelines"). Interventions as brief as three minutes can significantly increase quit rates among adult daily smokers. Despite an estimated three million college …	Address; Adopted; Adoption; Adult; Area; Attention; base; Behavior; Caring; Characteristics; Cigar; Cigarette; Cigarette Smoker; Clinic; Clinical; clinical practice; college; Communities; Counseling; Data; design; Diffusion of Innovation; dissemination research; efficacy trial; Elements; Evaluation; evidence base; Evidence based practice; follow-up; Future; Goals; Guidelines; Health; Health Perso…	Behavioral and Social Science; Cancer; Clinical Research; Health Services; Prevention; Smoking and Health; Substance Abuse; Tobacco	SUTFIN, ERIN L.	R21					204215	160338				1																												0	0	0	0
	98	MH071299	SERVICE DELIVERY INNOVATIONS IN COMMUNITY PREVENTION	The proposed study seeks to advance knowledge about community practice delivery systems that will enhance client participation and retention in the Early Risers "Skills for Success" conduct problems prevention program. The study will examine ways in which child, parent, and family characteristics associated with barriers to participation affect participation rates and outcomes in both center-base…	Academic achievement; Address; Affect; African American; Aggressive behavior; base; Behavior; Behavioral; capitate bone; Characteristics; Child; Client; Communities; Community Practice; Competence; Conflict (Psychology); contextual factors; Cost Analysis; Data; design; Development; early onset; Economically Deprived Population; Educational Curriculum; Effectiveness; Emotional; experience; Exposur…	Behavioral and Social Science; Clinical Research; Health Services; Mental Health; Pediatric; Prevention	AUGUST, GERALD J	R01	503444	489053	489162	448775																						1												0	0	0	0
	98	MH074610	INTEGRATION OF PREVENTION SERVICES INTO A SYSTEM-OF-CARE	DESCRIPTION (provided by applicant): The present study aims to study the effects of integrating the Early Risers early-age-targeted preventive intervention into a children s mental health system of care. The intervention has been adapted to reflect a client-centered, variable prescriptive approach that is compatible with community implementation (i.e., community-integration model). The Early Rise…	behavioral /social science research tag; child mental health service; child rearing; child welfare; clinical research; domestic violence; family structure /dynamics; health care service evaluation; health care service planning; health care service utilization; health services research tag; human subject; mental disorder prevention; mental health counseling; middle childhood (6-11); mother child i…		AUGUST, GERALD J	R01	431052	420078	426231																							1												0	0	0	0
	98	MH074737	TREATMENT OF CHILD PHYSICAL ABUSE: AN EFFECTIVENESS TRIAL	DESCRIPTION (provided by applicant): This revised application is being submitted in response to RFA PA-02-131, entitled "Dissemination and Implementation Research in Mental Health". Child physical abuse (CPA) is both common and associated with significant psychosocial and health problems. With the emergence of a few promising interventions for this population, efforts to transport empirically bas…	behavioral /social science research tag; child abuse; child welfare; clinical research; clinical trials; cognitive behavior therapy; community; family structure /dynamics; health care personnel education; health care personnel performance; human subject; human therapy evaluation; longitudinal human study; mental health personnel; relapse /recurrence; training		KOLKO, DAVID	R01	570320	588699	588253	589670																						1												0	0	0	0
	98	MH059395	IMPROVING QUALITY OF PRIMARY CARE FOR ANXIETY DISORDERS	DESCRIPTION (provided by applicant): This application is a competing renewal of our effectiveness trial that aimed to optimize treatment and 12-month clinical outcomes for 181 primary care patients with panic and/or generalized anxiety disorder (PD/GAD). Preliminary data indicate that our telephone-based collaborative care intervention significantly improved mental health-related quality of life …	Address; African American; Age; Alcohol consumption; alcohol use disorder; Anxiety; Anxiety Disorders; Area; base; Blinded; care seeking; care systems; Caring; Case Manager; Chronic; Clinical; Clinical Trials; cohort; collaborative care; Computerized Medical Record; Condition; cost effectiveness; Data; Diagnosis; Diagnostic and Statistical Manual; drinking; early /brief intervention /therapy; Eff…	Alcoholism; Behavioral and Social Science; Brain Disorders; Clinical Research; Clinical Trials; Health Services; Mental Health; Substance Abuse	ROLLMAN, BRUCE LAWRENCE	R01	606716	490569																								1												0	0	0	0
	98	DC013599	EVALUATION OF CAREGIVER SUPPORTS FOR EARLY LITERACY INTERVENTION	DESCRIPTION (provided by applicant): The long-term objective of this work is to examine the impacts of planned variations of theory- informed behavioral supports provided to caregivers; caregivers receive these supports when implementing an empirically validated 15-week early-literacy intervention with their children with language impairment (LI). An empirically validated intervention for improvi…	5 year old; Address; Adult; Affect; base; Behavior; behavior change; Behavioral; Caregivers; Child; design; Development; Developmental Disabilities; dosage; Dose; Effectiveness; Evaluation; Exposure to; Feedback; Future; Goals; Home environment; Impairment; improved; Incidence; Intervention; Knowledge; Language; literacy; Literacy Programs; Maps; Modeling; Nursery Schools; Outcome; Performance; P…		JUSTICE, LAURA M.	R21								197552												1																		0	0	0	0
	98	CA181684	IMPLEMENTATION OF PATIENT NAVIGATION IN RURAL AREAS AFTER AN ABNORMAL MAMMOGRAM	DESCRIPTION (provided by applicant): Women in rural areas experience higher risk of breast cancer death than women in urban areas. The urban/rural breast cancer disparity is primarily due to a combination of health system factors that decrease access to care and patient factors that lower patients' capacity to advocate for their needs. These barriers to timely care contribute to advanced stage br…	Address; Administrator; Advocate; Aftercare; American Cancer Society; base; Breast; breast cancer diagnosis; cancer care; cancer diagnosis; cancer health disparity; cancer therapy; Caring; Case Study; Cervical Cancer Screening; Cessation of life; Characteristics; Clinic; clinically significant; Collaborations; cost; County; Data; Diagnosis; dissemination research; Educational Background; Evidence…		LOBB, REBECCA	R21								165844		1																												0	0	0	0
	98	CA184282	UNDERSTANDING VARIABILITY IN SUCCESS OF QUALITY IMPROVEMENT FOR COLONOSCOPY	DESCRIPTION (provided by applicant): Wide variability in the quality of colonoscopy is due to patient characteristics, physician characteristics, and success with implementing interventions to improve the quality of colonoscopy. Inadequate bowel preparation is a critical quality of care issue in about 30.2% of patients who undergo colonoscopy because it can lead to substantial costs in rescreenin…	adenoma; Adherence (attribute); Behavioral; cancer care; Cancer Control; Cancer Control Research; Characteristics; Clinical; Colon Carcinoma; Colonoscopy; Colorectal Cancer; comparative effectiveness; cost; cost effectiveness; Data; Data Analyses; design; Detection; Development; dissemination research; Dose; Educational aspects; Educational Intervention; Effectiveness of Interventions; effectiven…		LOBB, REBECCA	R21								165708		1																												0	0	0	0
	98	TW009982	IMPLEMENTATION OF FOOT THERMOMETRY AND SMS TO PREVENT DIABETIC FOOT ULCER	DESCRIPTION (provided by applicant): This application is in response to the GACD solicitation of applications (NOT-TW-14-003) in response to the existing trans-NIH Initiative on Dissemination and Implementation Science (PAR-13-054). There are an estimated 285 million people worldwide living with diabetes, 70% of whom are in low and middle- income countries (LMIC). Underdiagnoses of diabetes is pa…	African; Amputation; arm; base; Books; Caring; Cellular Phone; Clinical; Clinical Research; Clinical Trials; Compliance behavior; Complications of Diabetes Mellitus; cost; cost effective; cost effectiveness; Cost Effectiveness Analysis; Country; Data; Developed Countries; diabetes control; Diabetes Mellitus; diabetic; Diabetic Foot; Diabetic Foot Ulcer; diabetic patient; Diagnosis; diagnosis stan…		MIRANDA, JAIME	R21								190715																									1					0	0	0	0
	98	AG046670	SMART TELEVISION AND EXERCISE PROMOTION FOR INDEPENDENT LIVING FACILITIES	DESCRIPTION (provided by applicant): Older Adults (OAs), aged 65 years and older, are the fastest growing segment of the U.S. population. As life expectancy increases, maintaining physical independence has become a public health priority. It is well recognized that regular physical activity (PA) can be done safely by seniors, and has multiple physical, emotional, and cognitive benefits. Yet, they…	Address; Administrator; Age; age group; aged; Aging; Assisted Living Facilities; base; Biomedical Research; Brain; Caring; Church; Clinical Services; Cognitive; Collaborations; Community Services; Data; dissemination research; Doctor of Philosophy; Educational aspects; Effectiveness; efficacy research; Elderly; Emotional; Ensure; Equilibrium; Evaluation; evidence base; Exercise; experience; falls…		MYERS, VALERIE H	R21								239358						1																								0	0	0	0
	98	MH102325	RCT OF A LEARNING COLLABORATIVE TO IMPLEMENT HEALTH PROMOTION IN MENTAL HEALTH	PROJECT SUMMARY/ABSTRACT People with serious mental illness, about 6% of the US population, have one of the greatest health disparities of any group, with a life expectancy up to 25 years less than the general population. Preventable, obesity- related health conditions due to sedentary lifestyles, poor nutrition, and medications are major causes of this disparity. Despite a variety of evidence-ba…	Address; Adherence (attribute); Adult; behavioral health; Body Weight decreased; Caring; Communities; compare effectiveness; cost; Diabetes Mellitus; E-learning; Effectiveness; Enrollment; evidence base; Evidence based practice; Exercise; experience; Exposure to; fitness; General Population; Health; health disparity; Health Personnel; Health Promotion; Health Services; Healthcare; high risk; hype…		BARTELS, STEPHEN J.	R01								800311																		1												0	0	0	0
	98	AI113305	NORMALIZING PRETEEN HPV VACCINATION WITH PRACTICE-BASED COMMUNICATION STRATEGIES	DESCRIPTION (provided by applicant): Despite growing evidence of its effectiveness in protecting against sexually transmitted infection (STI) and certain cancers, vaccination against human papillomavirus (HPV) in the United States has stalled. HPV vaccination completion among females was actually lower in 2012 than in 2011. HPV is the most common STI in the US, causes genital warts, and is associ…	12 year old; Adolescent; Adopted; Adoption; Age; Anogenital venereal warts; Anus; base; Biometry; boys; Centers for Disease Control and Prevention (U.S.); Cervical; Characteristics; Child; Child Psychology; Clinical; clinical care; Communication; Communication Research; Conscious; Contractor; cost effectiveness; Data; design; Disease; disorder prevention; Dose; Early Intervention; Educational asp…		CATES, JOAN ROBERTS	R01								676860								1																						0	0	0	0
	98	CA176545	PCMH IMPLEMENTATION STRATEGIES: IMPLICATIONS FOR CANCER SURVIVOR CARE	Successes in diagnosis and treatment of cancer have resulted in dramatic increases in the number of long- term cancer survivors. In fact, the past 20 years has seen dramatic shifts in patients receiving care in primary care practices like cancer survivors with complex, co-morbid conditions. Instead of most visits being for acute or single chronic conditions, the majority of visits are now for pat…	Acute; Adopted; Adoption; Adverse effects; base; Biological Response Modifier Therapy; Cancer Survivor; cancer therapy; Caring; Case Study; chemotherapy; Chronic; Chronic Disease; Communities; comparative; Complex; cost; Counseling; Data; Diagnosis; Disease Management; Ethnography; Family; follow-up; Future; Goals; Health behavior; Health system; Healthcare; Home environment; hormone therapy; imp…		CRABTREE, BENJAMIN F	R01								651526		1																												0	0	0	0
	98	AI110375	A RAPID POINT-OF-TREATMENT DIAGNOSTIC ASSAY FOR HIV-RESISTANCE TO 1ST-LINE ART	Abstract HIV is estimated to produce 1-10 billion new viral particles per day in an infected individual. This high rate of viral replication, paired with an inability of the viral reverse transcriptase to correct misincorporated nucleotides, generates mutations that confer resistance to antiretroviral drugs. While suppression of HIV replication was achieved in 1995 by combining three drugs with d…	Acute; Address; Adoption; Adult; Advocate; Africa; aged; AIDS prevention; Anti-Retroviral Agents; Antiretroviral drug resistance; Area; Asia; Biological Assay; Blood; Blood specimen; Caring; Cessation of life; Chronic; Client; Clinic; Clinic Visits; clinically relevant; Codon Nucleotides; Communities; Complex; Consensus Sequence; cost; Data; Detection; Diagnostic; dideoxynucleotide; DNA; Drug res…		FRENKEL, LISA M	R01								497126								1																						0	0	0	0
	98	CA182725	TRAINING PRIMARY CARE PHYSICIANS TO PERFORM MELANOMA OPPORTUNISTIC SURVEILLANCE	DESCRIPTION (provided by applicant): The goal of this proposal is to develop an interactive melanoma early detection skills training program for primary care physicians, practicing clinicians, using the principals of mastery learning. A randomized controlled trial will determine f the program reduces the benign lesions and increases the malignant ones referred to dermatology. In 2014, an estimate…	Adherence (attribute); Affect; aged; Aging; Algorithms; Anxiety; Attitude; Back; base; Benign; Biopsy; Caring; case-based; Cellular Phone; Clinical; clinical practice; Clinical Trials; Cognitive; Competence; Computerized Medical Record; Consultations; cost; Cutaneous Melanoma; Decision Making; Dermatologist; Dermatology; Dermoscopy; Detection; Development; Devices; Diagnosis; Diagnostic; Diagnost…		ROBINSON, JUNE K	R21									219322	1																												0	0	0	0
	98	AI112748	FINDING AND TREATING UNSUSPECTED AND RESISTANT TB TO REDUCE HOSPITAL TRANSMISSION	DESCRIPTION (provided by applicant): Multidrug resistant tuberculosis threatens global TB control, and transmission is responsible for more than half of all cases. Hospitals and other congregate settings are common foci of TB transmission, including spread to patients and health care workers. In the era of multidrug and extensively drug resistant TB and HIV, the consequences of TB transmission in…	Adoption; base; Breath Tests; case finding; Cause of Death; Consequences of HIV; cost; cost effective; cost effectiveness; Coughing; Diagnosis; diagnosis standard; Disease; Drug resistance; Early Diagnosis; effective therapy; Effectiveness; Elements; Exhalation; Extreme drug resistant tuberculosis; Foundations; General Population; Goals; Guidelines; Health; Health care facility; Health Personnel;…		DHARMADHIKARI, ASHWIN S.	R01									688803							1																						0	0	0	0
	98	HL122285	DIDACTIC: DISSEMINATION AND IMPLEMENTATION OF A DIET AND ACTIVITY COMMUNITY TRIAL	DESCRIPTION (provided by applicant): South Carolina has some of the largest health disparities in the nation, and these are invariably more extreme in African Americans (AA) compared to European Americans. The chronic diseases that present the greatest public health challenges are now known to be inflammation related, and AAs tend to have greater inherent sensitivity to inflammation modulators. T…	Address; Adoption; African American; American; Awareness; base; Cancer Control; cancer prevention; cancer risk; Chronic; Chronic Disease; Church; Collaborations; Commit; Communities; community based participatory research; Community Health; Community Participation; community setting; Community Trial; cost; Cost Effectiveness Analysis; design; Development; Diet; dissemination research; Eating; Edu…	Behavioral and Social Science; Cancer; Clinical Research; Clinical Trials; Cost Effectiveness Research; Health Services; Nutrition; Prevention	HEBERT, JAMES R et al.	R01								533149				1																										0	0	0	0
	98	CA188428	EVALUATING A COMMUNITY-DRIVEN CERVICAL CANCER PREVENTION MODEL IN WESTERN KENYA	DESCRIPTION (provided by applicant): Abstract for R01: Evaluating a community- driven cervical cancer prevention model in western Kenya Cervical cancer impacts over half a million women globally each year. While cervical cancer control in wealthy countries is one of the public health success stories of the past century, the disease remains a significant threat for women in developing countries wh…	abstracting; Address; Adoption; Africa South of the Sahara; Aftercare; arm; base; burden of illness; Cancer Burden; Cancer Control; Caring; cervical cancer prevention; Cervical Cancer Screening; Cessation of life; Clinic; Communities; Community Health; cost; cost effective; cost effectiveness; Cost Measures; Country; Coupled; Cytology; Developing Countries; Development; Diagnosis; Dimensions; dis…	Behavioral and Social Science; Burden of Illness; Cancer; Cervical Cancer; Clinical Research; Comparative Effectiveness Research; Health Services; Infectious Diseases; Prevention; Sexually Transmitted Diseases/Herpes	HUCHKO, MEGAN J	R01								553348		1																												0	0	0	0
	98	MH103310	STANDARDIZED VERSUS TAILORED IMPLEMENTATION OF MEASUREMENT BASED CARE FOR DEPRESSION	DESCRIPTION (provided by applicant): Depression remains among the nation's top 10 chronic illnesses, costing over $80 billion annually. Depression has been called the "Common Cold" of mental illness, but one with serious risk of morbidity and mortality. There are now many evidence-based practices for the treatment of depression, but unfortunately these practices remain largely unavailable to clie…	Adult; Attitude; base; behavioral health; Blood Pressure; Calculi; Caring; Chronic Disease; Client; clinically significant; Code; Cognitive Therapy; cohort; Common Cold; Communities; Community Mental Health Centers; Complex; Consultations; contextual factors; cost; Data; Depressed mood; depressive symptoms; design; Deterioration; Effectiveness; Electronic Health Record; Ensure; Ethnography; Evalu…	Behavioral and Social Science; Brain Disorders; Clinical Research; Clinical Trials; Depression; Mental Health	LEWIS, CARA CHARISSA	R01								410772																		1												0	0	1	1
	98	AI110482	A COMPREHENSIVE PRE-NATAL INTERVENTION TO INCREASE VACCINE COVERAGE	DESCRIPTION (provided by applicant): Immunization rates for recommended childhood vaccines have consistently been high, with childhood series completion near 80% by 19-35 months. However, these high immunization coverage rates do not fully account for delays or refusals of early childhood (i.e., less than one year of age) vaccine uptake. Overall, the proportion of children not receiving all recom…	Accounting; Address; Age-Months; Age-Years; Area; Attitude; base; Belief; Cessation of life; Characteristics; Child; Childhood; Clinical; Colorado; Communities; community based practice; Complex; Contracts; Development; Discipline of obstetrics; Disease; Disease Outbreaks; early childhood; Educational aspects; Educational Materials; Evaluation; evidence base; Evidence based intervention; experien…		OMER, SAAD B. et al.	R01									821701							1																						0	0	0	0
	98	CA181191	CT DOSE COLLABORATORY	DESCRIPTION (provided by applicant): Computed tomography (CT) is frequently used for medical scanning and can deliver high doses of radiation to patients. Yet because few standards exist for CT examinations, the radiation doses that patients receive during CT vary widely. Routinely, doses are higher than needed for medical diagnoses-and high enough to be associated with increased cancer risk. The…	Adopted; Advocate; Affect; base; Beds; Benchmarking; Biometry; Canada; cancer risk; care systems; Caring; Chest; clinical practice; Clinics and Hospitals; Cohort Studies; Collaborations; collaboratory; Communities; community based care; Computer software; Country; Data; Data Collection; design; Devices; Diagnosis; Dimensions; Dose; Educational process of instructing; Elements; Europe; evidence ba…	Cancer; Clinical Research; Clinical Trials; Comparative Effectiveness Research; Diagnostic Radiology; Health Services	SMITH-BINDMAN, REBECCA	R01							618947			1																												0	0	0	0
	98	HL122330	PUTTING CDSMP TO WORK: IMPLEMENTATION OF THE LIVE HEALTHY, WORK HEALTHY PROGRAM	DESCRIPTION (provided by applicant): This project proposes to test adaptations of the Chronic Disease Self-Management Program (CDSMP) designed to increase the likelihood of widespread use in workplace settings. CDSMP, which has been proven efficacious in community trials, is a six-week program that is designed to help individuals better manage their chronic disease and its many complications. Alt…	Absenteeism; Adherence (attribute); Adoption; aged; American; arm; base; Behavior; behavior change; Blood Glucose; Blood Pressure; Body mass index; Cardiovascular Diseases; cardiovascular risk factor; Centers for Disease Control and Prevention (U.S.); Cholesterol; Chronic; Chronic Disease; Clinical; Communication; Communities; community setting; Community Trial; comparative effectiveness; Control…	Behavioral and Social Science; Cardiovascular; Clinical Research; Clinical Trials; Comparative Effectiveness Research; Cost Effectiveness Research; Health Services; Prevention	WILSON, MARK G. et al.	R01								611532				1																										0	0	0	0
	98	CA184986	CAPACITY CONSTRAINTS AND DISPARITIES IN THE SCALE-UP OF LUNG CANCER CT SCREENING	DESCRIPTION (provided by applicant): Thousands of avoidable cancer deaths occur every year in the United States because evidence-based cancer screening interventions get "lost in translation" in the process between discovery and widespread public health and clinical practice. Lung cancer screening holds great potential to reduce cancer deaths, given the recent evidence of effectiveness of screeni…	Address; Adult; Advisory Committees; Age; anticancer research; Area; Attention; attributable mortality; base; Cessation of life; Clinical; clinical practice; Clinical Trials; Colorectal Cancer; colorectal cancer screening; Country; Data; Dimensions; Dose; Effectiveness; evidence base; Evidence based intervention; Face; Funding; Future; geographic difference; Geographic Distribution; Geographic In…	Cancer; Clinical Research; Diagnostic Radiology; Health Services; Lung; Lung Cancer; Prevention	SMIELIAUSKAS, FABRICE	R03								79000		1																												0	0	0	0
	98	NR009692	PERSONAL PATIENT PROFILE-PROSTATE: TESTING AND IMPLEMENTATION IN HEALTH NETWORKS	DESCRIPTION (provided by applicant): The P3P is the first automated and tailored intervention for men with localized prostate cancer (LPC) to demonstrate efficacy in a U.S. sample. We have evidence that the P3P decreases decisional conflict; men are able to, in their words, "choose the best treatment for me." Yet as with many decision support technologies and interventions, deployment as an integ…	Adoption; adverse outcome; American; Androgens; Bladder; Brachytherapy; Budgets; cancer therapy; Caring; Clinical; clinical care; Clinical Treatment; Conflict (Psychology); Consult; cost; Cost Savings; Costs and Benefits; Cryosurgery; Decision Making; deprivation; Diagnosis; Effectiveness; Effectiveness of Interventions; efficacy testing; Enrollment; External Beam Radiation Therapy; Functional di…	Cancer; Clinical Research; Clinical Trials; Comparative Effectiveness Research; Prostate Cancer; Urologic Diseases	BERRY, DONNA L.	R01	428276	429523	154994			667119	633220	740678																					1									0	0	0	0
	98	AI095041	QUANTIFERON GOLD TEST FOR DETECTING TB INFECTION IN HIV/AIDS PATIENTS IN BRAZIL	DESCRIPTION (provided by applicant): Tuberculosis (TB) is the most common cause of death among people living with HIV. Diagnosing latent tuberculosis infection (LTBI) among HIV-infected patients is challenging, as the most commonly used test, the tuberculin skin test (TST), is out-dated, has poor sensitivity in HIV-infected and BCG vaccinated populations, and is operationally difficult to adminis…	Accounting; Adherence (attribute); AIDS/HIV problem; arm; base; Biological Assay; Blood; Blood Tests; Brazil; Caring; Cause of Death; Clinic; clinical care; Collection; Conceptions; Consensus; cost effective; cost effectiveness; Developing Countries; Diagnosis; Diagnostic; Dimensions; Disease; Ensure; Epidemic; Evaluation; experience; Goals; Gold; Guidelines; Health; Health Knowledge, Attitudes, …		GOLUB, JONATHAN E	R01							600421	339429								1																						0	0	0	0
	98	AI104344	SAME-DAY HIV TESTING AND TREATMENT INITIATION TO IMPROVE RETENTION IN CARE	DESCRIPTION (provided by applicant): The majority of patients that are newly diagnosed with HIV in resource-poor settings are lost to care prior to initiation of antiretroviral therapy (ART). Yet current protocols impose delays in therapy by requiring multiple pre-ART visits for ART literacy counseling and medical evaluations to assess for opportunistic infections (OIs). Retention in care would b…	Adherence (attribute); antiretroviral therapy; Bedside Testings; Caring; CD4 Lymphocyte Count; CD4 Positive T Lymphocytes; Cells; Clinical; clinically relevant; cost; cost effective; cost effectiveness; Counseling; Critical Care; Disease; Effectiveness; Ensure; Evaluation; follow-up; group intervention; Guidelines; Haiti; HIV; HIV Antibodies; HIV-1; Human immunodeficiency virus test; Human Resour…	Clinical Research; HIV/AIDS; Infectious Diseases	KOENIG, SERENA PATRICIA	R01							663235	611547	609478							1																						0	0	0	0
	98	AI108371	EVALUATION OF THE ACCUCIRC FOR EARLY INFANT MALE CIRCUMCISION IN NYANZA, KENYA	DESCRIPTION (provided by applicant): Male circumcision (MC) is an effective, research-tested, evidence-based HIV prevention strategy that is cost-saving (1). Randomized trials provide compelling evidence that MC reduces men's risk of heterosexually-acquired HIV-1 infection by about 60% (2-4). Early infant male circumcision (EIMC) confers the same benefits of MC in older ages for prevention of HIV…	Address; Adoption; Adult; Affect; Africa South of the Sahara; African; Age; AIDS prevention; Area; base; Benefits and Risks; Botswana; Catchment Area; Clinical; clinical practice; Collection; comparison group; cost; Country; Data; Decision Making; Devices; Enrollment; Evaluation; evidence base; experience; Fathers; Feasibility Studies; field study; follow-up; Future; Government; Health; Health Pe…	Behavioral and Social Science; Clinical Research; HIV/AIDS; Pediatric; Pediatric AIDS; Prevention	PLANK, REBECA MILANESI	R01							545317									1																						0	0	0	0
	98	DC012810	PATIENT-PROVIDER COMMUNICATION FOR PATIENTS WITH COMMUNICATION DISORDERS	DESCRIPTION (provided by applicant): Patients with communication disorders (speech, language, hearing, and cognitive-communication disorders) are a highly vulnerable population in healthcare. The prevalence of communication disorders is high among aging patients and in a number of settings including nursing homes, palliative care, and stroke units. Because of the communication barriers these pati…	bbreviations; Active Learning; Address; Adherence (attribute); Adult; Adverse event; Age; Aging; Ally; Aphasia; Attention; Behavior; Caregivers; Caring; Characteristics; Clinical Skills; Cognitive; Communication; Communication Barriers; Communication impairment; Communication Programs; Competence; cost; Data; Decision Making; Discipline; Disease; disease diagnosis; Dysarthria; economic impact; En…	Aging; Behavioral and Social Science; Clinical Research; Health Services; Patient Safety; Rehabilitation	BAYLOR, CAROLYN RAE	R03							77250	77250												1																		0	0	0	0
	98	MH099157	IMPLEMENTATION TOOLKIT TO INTEGRATE BEHAVIORAL HEALTH SERVICES INTO PRIMARY CARE	DESCRIPTION (provided by applicant): Primary care does not reliably meet the needs of patients with mental health, substance abuse, or health behavior (MHSHB) problems, 43-60% of whom are treated solely by a primary care provider (PCP) (Kessler and Stafford 2008). Furthermore, between 50% - 90% of primary care referrals made to out-of- office mental health practitioners fail to result in a follow…	Address; Appointment; Appointments and Schedules; base; behavioral health; Caring; Clinical; Complex; Data; Effectiveness; Electronic Health Record; Electronics; Evaluation; Evidence based treatment; Feedback; Focus Groups; follow-up; Future; Goals; Health behavior; Health Resources; Health Services; Health Services Accessibility; Health Status; improved; innovation; Manuals; Measures; medical sp…	Behavioral and Social Science; Clinical Research; Health Services; Mental Health	KESSLER, RODGER S.	R03							76250	76250																		1												0	0	0	0
	98	CA173105	IMPLEMENTATION EVALUATION OF A CERVICAL CANCER SCREENING INITIATIVE IN CUSCO, PER	DESCRIPTION (provided by applicant): Cervical cancer continues to be the second most common cancer among women worldwide. In Peru, rough estimates place screening coverage between 7-43% of the eligible population. Effective community-based interventions are needed to address screening coverage in the Andean region of Peru, but the development of such interventions are limited by gaps in our under…	Address; Advertisements; Affect; aged; Attitude; Award; base; Behavioral; Belief; burden of illness; cancer diagnosis; cancer health disparity; Caring; cervical cancer prevention; Cervical Cancer Screening; Cities; Clinic; Communication; Communities; Community Practice; Complex; cost; Country; Data; design; Developed Countries; Developing Countries; Development; Development Plans; Educational asp…	Behavioral and Social Science; Cancer; Cervical Cancer; Clinical Research; Health Services; Prevention	LUQUE, JOHN S	R03						74396		67430		1																												0	0	0	0
	98	MH101418	ORGANIZATIONAL AND CLINICIAN FACTORS AFFECTING CLINICIAN COMPETENCE	DESCRIPTION (provided by applicant): Illness management and recovery (IMR) is an evidence based approach that helps consumers learn how to effectively manage their mental illnesses by providing education and teaching coping skills. Fidelity is a critical link to implementation outcome, and clinician competence is considered to be one aspect of treatment fidelity. Support for a link between organi…	Adherence (attribute); Affect; Attitude; Caring; Characteristics; Climate; Clinical; Clinical Services; Competence; competence factor; Complex; Coping Skills; Data; Educational aspects; Educational process of instructing; Effectiveness; Environment; evidence base; Evidence based practice; Funding; Goals; Happiness; Intervention; Knowledge; Lead; Leadership; Learning; Link; Mediating; Mediator of …	Behavioral and Social Science; Clinical Research; Mental Health	MCGUIRE, ALAN BENJAMIN	R03							79112	79844																		1												0	0	0	0
	98	CA159083	EVALUATION OF SUN PROTECTION EDUCATION FOR KIDNEY TRANSPLANT RECIPIENTS	The goal of this proposal is to develop and evaluate a sun protection educational intervention for kidney transplant recipients (KTRs) to prevent skin cancer. Kidney transplantation is the treatment of choice for patients with end-stage renal disease, however, the requisite life-long immunosuppressive therapy is associated with developing skin cancer, especially squamous cell carcinoma (SCC). SCC…	Acute; Anxiety; Awareness; Behavior; cancer prevention; cancer risk; care delivery; Caring; Communities; Counseling; Dermatologic; Educational aspects; Educational Intervention; Educational Materials; Effectiveness; Effectiveness of Interventions; Electronic Mail; End stage renal failure; Ethnic group; Evaluation; Excision; experience; Family; Focus Groups; Forearm; Foundations; Fright; Goals; gr…	Behavioral and Social Science; Cancer; Climate-Related Exposures and Conditions; Clinical Research; Kidney Disease; Organ Transplantation; Prevention; Transplantation	ROBINSON, JUNE K	R03						77250	72615			1																											1	0	0	0	0
	98	AA021274	DEVELOPMENT OF A TELEPHONE-BASED CLINICAL SKILLS ASSESSMENT TOOL	DESCRIPTION (provided by applicant): There is a clear and accelerating trend toward making trainings available to alcohol and drug abuse treatment clinicians and clinical staff via the internet and distance learning methods (e.g., Weingardt, Cucciare, Bellotti, & Lai, 2009). This movement is cost effective and offers tremendous possibilities for dissemination of evidence-based practices to audien…	addiction; Address; Alcohol abuse; Alcohols; Area; Award; base; Behavior Therapy; Behavioral; Client; Clinical; Clinical Assessment Tool; clinical practice; Clinical Skills; Code; Cognitive Therapy; Communication; Communities; Continuing Education; cost; cost effective; Couples; Couples Therapy; Data; design; Development; dissemination research; Distance Learning; Drug abuse; Drug abuser; E-learn…	Alcoholism; Behavioral and Social Science; Clinical Research; Substance Abuse	BARRICK, CHRISTOPHER G	R21							148594	259445							1																							0	1	0	1
	98	CA164121	VIRTUAL CANCER GENETIC SERVICES: TELEMEDICINE DELIVERY IN COMMUNITY CLINICS	DESCRIPTION (provided by applicant): Basic science advances in genomics have provided great promise for improving human health and reducing the burden of cancer in the United States, fueling the rapidly growing field of personalized medicine. Yet, translating gene discoveries into responsible and effective applications that benefit the health of individuals and populations presents many challenge…	Adoption; base; Basic Science; Behavioral; BRCA1 gene; Businesses; Cancer Burden; cancer genetics; cancer risk; Clinic; Clinical; Clinical Medicine; clinical practice; Communication; Communities; Community Physician; Community Practice; Computers; Counseling; Diffusion; Diffusion of Innovation; Disclosure; Disease; dissemination research; Effectiveness; effectiveness research; efficacy research; …	Behavioral and Social Science; Biotechnology; Cancer; Clinical Research; Genetic Testing; Genetics; Health Services; Human Genome; Prevention; Rural Health	BRADBURY, ANGELA R.	R21						227184	172994			1																												0	0	0	0
	98	CA167087	ACTIVATING RURAL CLINICS AND WOMEN WITH DISABILITIES TO IMPROVE CANCER SCREENING	DESCRIPTION (provided by applicant): This project addresses the important problem of disparities in cancer screening experienced by rural women with physical disabilities. Adults with disabilities receive fewer indicated cancer screening services and are more likely to have adverse cancer-related outcomes compared to their counterparts without disabilities.7-22 Disparities in cancer screening are…	Address; Adult; Advocate; Affect; Attenuated; Attitude; Awareness; base; Beryllium; Breast Cancer Detection; cancer risk; Caring; Chronic Care; chronic care model; Classification; Clinic; clinical care; Colorectal Cancer; colorectal cancer screening; Communities; Complex; Country; design; disability; Disabled Persons; Effectiveness; Effectiveness of Interventions; Environment; experience; Foundat…	Aging; Behavioral and Social Science; Breast Cancer; Cancer; Cervical Cancer; Clinical Research; Colo-Rectal Cancer; Digestive Diseases; Health Services; Prevention; Rehabilitation; Rural Health	BUCKLEY, DAVID	R21							200970	162451		1																												0	0	0	0
	98	AT007326	IMPLEMENTING EVIDENCE-BASED TREATMENTS FOR PERSISTENT BACK PAIN INTO PRIMARY CARE	DESCRIPTION (provided by applicant): This proposal responds to the National Center for Complementary and Alternative Medicine's interest in identifying effective ways to implement evidence-based interventions into "health care settings that deliver pain management strategies which incorporate complementary and alternative medicine approaches. It addresses the substantial gap between knowledge of …	Acupuncture procedure; Address; American; American College of Physicians; Back Pain; Caring; Chronic; chronic back pain; Clinic; clinical care; clinical practice; Cognitive Therapy; Complementary and alternative medicine; Complex; Development; dissemination research; economic cost; Educational Materials; effective therapy; Ensure; Evaluation; evidence base; evidence based guidelines; Evidence bas…	Behavioral and Social Science; Clinical Research; Complementary and Alternative Medicine; Health Services; Mind and Body; Pain Conditions - Chronic; Pain Research	CHERKIN, DANIEL C.	R21						240000	194000																											1				0	0	0	0
	98	NR013970	PROMOTING FRUIT AND VEGGIES AMONG PREGNANT LATINAS: INTERVENTION DEVELOPMENT	DESCRIPTION (provided by applicant): The growing trend in the U.S. is for pregnant women, especially those who are overweight or obese, to gain more weight than recommended by the Institute of Medicine (IOM) guidelines. Also, concerning are our data showing that pregnant low-income Latinas consume far less fruit and vegetables than the Dietary Guidelines recommendations. Dietary interventions to …	Age; American; Audiotape; base; Behavior; behavior change; Blood; Body Weight decreased; Child; Clinic; Communities; Community Health; Community Outreach; Computer Simulation; Computers; Constipation; Consumption; coping mechanism; cost; Counseling; Data; design; Diet; Dietary Fiber; Dietary Intervention; energy density; Energy Intake; Ethnicity aspects; evidence based guidelines; Feasibility Stu…	Behavioral and Social Science; Clinical Research; Digestive Diseases; Infant Mortality/ (LBW); Nutrition; Obesity; Pediatric; Prevention	HROMI-FIEDLER, AMBER	R21						255739	188916																						1									0	0	0	0
	98	AT007547	DISTANCE EDUCATION ONLINE INTERVENTION FOR EVIDENCE BASED PRACTICE LITERACY	DESCRIPTION (provided by applicant): We will test the effectiveness of an online evidence-based practice (EBP) training program with a subset of complementary and alternative medicine providers, doctors of chiropractic (DC). The sample will comprise of 250 DCs recruited nationally. DCs will be randomized into two groups; one group will be immediately exposed to the online EBP education interventi…	Acupuncture and Oriental Medicine; Acupuncture procedure; Adherence (attribute); Age; Attitude; Chiropractic (field); Chiropractor; Clinical Practice Guideline; Clinical Trials; comparison group; Complementary and alternative medicine; Computers; Control Groups; cost effective; Data; Data Base Management; design; Distance Education; Distance Learning; Doctor of Chiropractic; Educational aspects; …	Clinical Research; Clinical Trials; Complementary and Alternative Medicine	SCHNEIDER, MICHAEL J	R21						269284	161603																											1				0	0	0	0
	98	MH098244	A TECHNOLOGY-ENHANCED APPROACH FOR IMPLEMENTING EVIDENCE-BASED PRACTICES IN CHILD	DESCRIPTION (provided by applicant): Maltreated children involved with child welfare have 2.5 times greater risk for developing mental health problems than children in the general population. There have been few successful implementations of evidence-based practices (EBPs) that reduce child maltreatment (CM) and mental health risk in child welfare, and the barriers to successful implementation ar…	Adherence (attribute); base; Behavior; behavior change; Behavioral; Buffers; care systems; Certification; Child; Child Abuse and Neglect; Child Behavior; Child Welfare; Client; Computer software; computerized; Computers; cost; Data; design; Development; Documentation; Educational Intervention; Educational workshop; Elements; Employee; Environment; Evaluation; Evidence based practice; Exhibits; ex…	Behavioral and Social Science; Child Abuse and Neglect Research; Clinical Research; Health Services; Injury (total) Accidents/Adverse Effects; Injury - Childhood Injuries; Mental Health; Pediatric; Prevention; Violence Research	SELF-BROWN, SHANNON RENEE	R21							221813	185000																		1												0	0	0	0
	98	MH099169	LEVERAGING CLINICAL MATERIALS TO MONITOR FIDELITY TO COGNITIVE PROCESSING THERAPY	DESCRIPTION (provided by applicant): Large-scale implementation of Cognitive Processing Therapy (CPT), an evidence based treatment for Post- traumatic Stress Disorder, can have a tremendous impact on mental and physical health, healthcare utilization, and quality of life. Several large mental health systems have invested heavily in programs to train their clinicians in CPT, but relatively little …	Address; Adherence (attribute); Adoption; Attention; base; Behavior; behavior change; Behavior Therapy; Behavioral; Canada; Caregivers; Client; Clinical; clinical material; clinical practice; Cognitive; Cognitive Therapy; Collaborations; Communities; Community Healthcare; community setting; Complex; Consultations; cost; Data; Data Analyses; Data Set; Department of Defense; Development; Device or …	Behavioral and Social Science; Clinical Research; Health Services; Mental Health; Mind and Body; Post-Traumatic Stress Disorder (PTSD)	STIRMAN, SHANNON W	R21							192594	145914																		1												0	0	0	0
	98	MH100565	IMPLEMENTING PATIENT-CENTERED DECISION SUPPORT FOR MENTAL HEALTH	DESCRIPTION (provided by applicant): Background/Rationale: It is important that patients with serious mental illness have access to treatments that meet their preferences, and make informed choices among alternative treatments. Too often, preferences are not being routinely elicited from patients, nor used to guide which treatments are made available. Schizophrenia is a serious mental illness tha…	Adverse effects; Affect; alternative treatment; Area; Attention; base; Behavior; Cardiovascular Diseases; Caring; Characteristics; Clinic; Clinical; Cognitive; Communities; computerized; Decision Making; design; disability; Educational aspects; Enrollment; Evaluation; evidence base; Evidence based practice; Evidence based treatment; Family; Feasibility Studies; Gambling; Goals; Guidelines; Health…	Behavioral and Social Science; Brain Disorders; Clinical Research; Mental Health; Obesity; Schizophrenia; Serious Mental Illness	YOUNG, ALEXANDER S	R21							231000	192500																		1												0	0	0	0
[truncated: 30 more columns]

## Sheet: Coding Guide
BIN - Policy D&I?	Label - Policy D&I?		BIN - Use of Project Terms	Label - Use of Project Terms		BIN - Research Objective	Label - Research Objective		BIN - Focus	Label - Focus		BIN - Methodology	Label - Methods Used		BIN - Design	Label - Design		BIN - Data Sources	Label - Data Sources		BIN - Health Topic	Label - Health Topic		BIN - Region of Research Focus	Label - Region of Research Focus		BIN - Level of Policy	Label - Level of Policy		BIN - Type of Policy	Label - Type of Policy
1	Is policy D&I		1	Policy mentioned as a strategy to address the health issue which is the focus of the study		1	dissemination = an active approach of spreading EBIs to the target audience via determined channels using planned strategies		1	Process		1	Qualitative, interviews		1	Experimental		1	Policymakers		1	Tobacco		1	U.S.		1	International		1	Public (general)
0	Is not policy D&I		2	Policy makers are said to have acknowledged the health issues which is the focus of the study		2	adoption = the decision of an organization or a community to commit to and initiate an EBI		2	Content		2	Qualitative, focus groups		2	Quasi-experimental		2	Policy text		2	Drug abuse		2	Outside of U.S.		2	National		2	Zoning
99	Not sure		3	The study will have policy implications		3	implementation = the process of putting to use or integrating EBIs within a setting		3	Impact		3	Quantitative, agent-based modeling		3	Non-experimental		3	Healthcare providers		3	Cancer		3	Unknown		3	State		3	Heath care payment/reimbursement
			4	The results of the study will be disseminated to policy makers		4	sustainability = extent to which an EBI can deliver intended benefits over an extended period of time after support from the donor agency is terminated.		4	Not sure/other		4	Quantitative, surveys		4	Mixed Method		4	Community stakeholders		4	Malaria					4	Local		4	Workplace
			5	The study’s research team is described as having expertise in policy								5	Quantitative, medical record review		5	Unknown		5	Media coverage		5	TB					5	Institutional		5	School
			6	Policy makers are part of the advisory group for the study								6	Content analysis, media analysis					6	Administrative documents		6	Mental/behavioral health								6	Clinical
			7	The research is relevant to a policy initiative								7	Content analysis, document analysis					7	Medical records		7	Child Welfare
			8	Similar methods have been used to understand policies.								8	Unknown					8	Unknown

## Sheet: Frequencies - PDI
Project #	Funding mechanism	Total Funding (07-14)	7	Fiscal years funding provided ($ dollar amount)-2007-TEXT	8	Fiscal years funding provided ($ dollar amount)-2008-TEXT	9	Fiscal years funding provided ($ dollar amount)-2009-TEXT	10	Fiscal years funding provided ($ dollar amount)-2010-TEXT	11	Fiscal years funding provided ($ dollar amount)-2011-TEXT	12	Fiscal years funding provided ($ dollar amount)-2012-TEXT	13	Fiscal years funding provided ($ dollar amount)-2013-TEXT	14	Fiscal years funding provided ($ dollar amount)-2014-TEXT	15	Fiscal years funding provided ($ dollar amount)-2015-TEXT	NCI	NHLBI	NIA	NIAAA	NIAID	NIDCD	NIDCR	NIDDK	NIDA	NIMH	NINDS	NINR	FIC	NCCAM	OD	Policy D&I?		Use of Project Terms		Research Objective		Focus (1)		Focus (2)		Method Used (1)		Method Used (2)
HL086450	R01	3393577	1	612602	1	604454	1	916473	1	622856	1	637192										1														Is policy D&I	1	#REF!	#REF!	adoption = the decision of an organization or a community to commit to and initiate an EBI	2	Process	1	Content	2	Qualitative, interviews	1	Content analysis, media analysis	6
CA124404	R01	2466945	1	498999	1	519458	1	483463	1	495468	1	469557									1															Is policy D&I	1	#REF!	#REF!	dissemination = an active approach of spreading EBIs to the target audience via determined channels using planned strategies	1	Process	1	0	98	Quantitative, surveys	4	Content analysis, document analysis	7
MH072961	R01	3457405	1	472726	1	431439	1	444900					1	813776	1	638778	1	655786												1						Is policy D&I	1	#REF!	#REF!	sustainability = extent to which an EBI can deliver intended benefits over an extended period of time after support from the donor agency is terminated.	4	Impact	3	0	98	Qualitative, interviews	1	Content analysis, document analysis	7
CA160327	R01	1816023											1	517465	1	777446	1	521112			1														1	Is policy D&I	1	#REF!	#REF!	dissemination = an active approach of spreading EBIs to the target audience via determined channels using planned strategies	1	Process	1	0	98	Quantitative, surveys	4	Content analysis, document analysis	7
DA030431	R01	1872963											1	621816	1	615895	1	635252	1	543077									1							Is policy D&I	1	#REF!	#REF!	implementation = the process of putting to use or integrating EBIs within a setting	3	Impact	3	0	98	Quantitative, medical record review	5	0	98
CA128644	R03	150000			1	75000	1	75000													1															Is policy D&I	1	#REF!	#REF!	implementation = the process of putting to use or integrating EBIs within a setting	3	Process	1	0	98	Qualitative, interviews	1	Quantitative, surveys	4
CA136435	R21	303019					1	165304	1	137715											1															Is policy D&I	1	#REF!	#REF!	dissemination = an active approach of spreading EBIs to the target audience via determined channels using planned strategies	1	Process	1	Impact	3	Qualitative, interviews	1	Quantitative, surveys	4
MH104200	R01	441554															1	441554												1						Is policy D&I	1	#REF!	#REF!	adoption = the decision of an organization or a community to commit to and initiate an EBI	2	Impact	3	0	98	Quantitative, medical record review	5	0	98
CA175329	R01	1178463													1	618947	1	559516			1															Is policy D&I	1	#REF!	#REF!	implementation = the process of putting to use or integrating EBIs within a setting	3	Impact	3	0	98	Quantitative, surveys	4	0	98
MH098124	R21	429351													1	239496	1	189855												1						Is policy D&I	1	#REF!	#REF!	implementation = the process of putting to use or integrating EBIs within a setting	3	Impact	3	0	98	Quantitative, surveys	4	0	98
CA172938	R21	347230													1	199019	1	148211			1															Is policy D&I	1	#REF!	#REF!	dissemination = an active approach of spreading EBIs to the target audience via determined channels using planned strategies	1	Impact	3	0	98	Quantitative, agent-based modeling	3	0	98
AI095979	R21	320720											1	177020	1	143700									1											Is policy D&I	1	#REF!	#REF!	implementation = the process of putting to use or integrating EBIs within a setting	3	Impact	3	0	98	Quantitative, medical record review	5	0	98
TOTAL			3	1584327	4	1630351	5	2085140	3	1256039	2	1106749	4	2130077	7	3233281	7	3151286	1	543077	6	1	0	0	1	0	0	0	1	3	0	0	0	0	1
FREQUENCIES
Funding Mechanism	n	$		2007		2008		2009		2010		2011		2012		2013		2014		TOTAL
R01	7	14626930		1584327		1555351		1844836		1118324		1106749		1953057		2651066		2813220		14626930
R03	1	150000		0		75000		75000		0		0		0		0		0		150000
R21	4	1400320		0		0		165304		137715		0		177020		582215		338066		1400320
																				16177250
Funding Agency
NCI	6	5993592		498999		594458		723767		633183		469557		517465		1327324		1228839		5993592
NHLBI	1	3393577		612602		604454		916473		622856		637192		0		0		0		3393577
NIA	0																			0
NIAAA	0																			0
NIAID	1	320720		0		0		0		0		0		177020		143700		0		320720
NIDCD	0																			0
NIDCR	0																			0
NIDDK	0																			0
NIDA	1	1872963		0		0		0		0		0		621816		615895		635252		1872963
NIMH	3	4328310		472726		431439		444900		0		0		813776		878274		1287195		4328310
NINDS	0																			0
NINR	0																			0
FIC	0																			0
NCCAM	0																			0
OD	1	268088		0		0		0		0		0		0		268088		0		268088
																				16177250
Number of Awards per Year																			val chk	TRUE
2007	3
2008	4
2009	5
2010	3
2011	2
2012	4
2013	7
2014	7
Value of Awards per Year
2007	1584327
2008	1630351
2009	2085140
2010	1256039
2011	1106749
2012	2130077
2013	3233281
2014	3151286
[truncated: 22 more columns]

## Sheet: Frequencies - Total
Project #	Funding mechanism	Funding Agency	Total Funding - 07-14	7	Fiscal years funding provided ($ dollar amount)-2007-TEXT	8	Fiscal years funding provided ($ dollar amount)-2008-TEXT	9	Fiscal years funding provided ($ dollar amount)-2009-TEXT	10	Fiscal years funding provided ($ dollar amount)-2010-TEXT	11	Fiscal years funding provided ($ dollar amount)-2011-TEXT	12	Fiscal years funding provided ($ dollar amount)-2012-TEXT	13	Fiscal years funding provided ($ dollar amount)-2013-TEXT	14	Fiscal years funding provided ($ dollar amount)-2014-TEXT	15	Fiscal years funding provided ($ dollar amount)-2015-TEXT	NCI	NHLBI	NIA	NIAAA	NIAID	NIDCD	NIDCR	NIDDK	NIDA	NIMH	NINDS	NINR	FIC	NCCAM	OD
BY INSTITUTE
CA124429	R01	NCI	1740688	1	457717	1	436757	1	429636	1	416578											1
CA124404	R01	NCI	2466945	1	498999	1	519458	1	483463	1	495468	1	469557									1
CA160327	R01	NCI	1547935											1	517465	1	509358	1	521112			1
CA162393	R01	NCI	1774656											1	639914	1	570626	1	564116			1
CA175329	R01	NCI	1178463													1	618947	1	559516			1
CA168795	R01	NCI	1225448													1	636914	1	588534			1
CA163830	R01	NCI	1098588											1	602190	1	1	1	496397	1	524244	1
CA166147	R01	NCI	2233841											1	738480	1	743712	1	751649			1
CA124397	R01	NCI	997766	1	329619	1	285689	1	310889	1	1	1	71568									1
CA124400	R01	NCI	2813567	1	512558	1	584649	1	284125	1	840070	1	592165									1
CA124402	R01	NCI	2815728	1	490318	1	530568	1	761599	1	530561	1	462682	1	40000							1
CA132709	R01	NCI	2271788			1	595203	1	613943	1	543634	1	519008									1
CA128638	R01	NCI	3118026			1	565484	1	721520	1	790476	1	494395	1	546151							1
CA166785	R01	NCI	1352002											1	449429	1	444797	1	457776			1
CA160847	R01	NCI	1882866											1	668104	1	574524	1	640238			1
CA155369	R01	NCI	1119196									1	402552	1	373125	1	343519					1
CA163526	R01	NCI	1699996											1	653871	1	518764	1	527361			1
CA160217	R01	NCI	1382395											1	500557	1	435871	1	445967			1
CA149005	R01	NCI	1449976									1	526494	1	473584	1	449898					1
CA147313	R01	NCI	1566051									1	490931	1	476695	1	229772	1	368653	1	448656	1
CA162035	R01	NCI	2299115											1	700817	1	703189	1	895109			1
CA159013	R01	NCI	1714140											1	718361	1	629913	1	365866			1
CA176545	R01	NCI	651526															1	651526			1
CA188428	R01	NCI	553348															1	553348			1
CA181191	R01	NCI	618947													1	618947					1
CA172253	R01	NCI	916562													1	461765	1	454797			1
CA128644	R03	NCI	150000			1	75000	1	75000													1
CA166719	R03	NCI	122220											1	63000	1	59220					1
CA184986	R03	NCI	79000															1	79000			1
CA173105	R03	NCI	141826											1	74396			1	67430			1
CA159083	R03	NCI	83527											1	10912	1	72615					1
CA136435	R21	NCI	303019					1	165304	1	137715											1
CA124394	R21	NCI	455221	1	157004	1	298217															1
CA179932	R21	NCI	199385															1	199385			1
CA172938	R21	NCI	347230													1	199019	1	148211			1
CA161657	R21	NCI	334068									1	182450	1	151618							1
CA167202	R21	NCI	371829													1	171825	1	200004			1
CA132773	R21	NCI	419201					1	236458	1	182743											1
CA124395	R21	NCI	357432	1	195170	1	162262															1
CA136460	R21	NCI	317884					1	142364	1	175520											1
CA161664	R21	NCI	364553									1	204215	1	160338							1
CA181684	R21	NCI	165844															1	165844			1
CA184282	R21	NCI	165708															1	165708			1
CA182725	R21	NCI	0																	1	219322	1
CA164121	R21	NCI	400178											1	227184	1	172994					1
CA167087	R21	NCI	363421													1	200970	1	162451			1
			47631105
HL086450	R01	NHLBI	3393577	1	612602	1	604454	1	916473	1	622856	1	637192										1
HL105903	R01	NHLBI	1870915									1	496203	1	476297	1	452045	1	446370				1
HL086473	R01	NHLBI	2018019	1	653924	1	696650	1	667445														1
HL086448	R01	NHLBI	1386185	1	479697	1	460217	1	446271														1
HL091827	R01	NHLBI	1680075					1	819626	1	860449												1
HL120894	R01	NHLBI	754935															1	754935				1
HL122285	R01	NHLBI	533149															1	533149				1
HL122330	R01	NHLBI	611532															1	611532				1
			12248387
AG046670	R21	NIA	239358															1	239358					1
			239358
AA021274	R21	NIAAA	408039													1	148594	1	259445						1
			408039
AI093182	R01	NIAID	2921313									1	747648	1	751596	1	703115	1	718954							1
AI104824	R01	NIAID	1360753													1	719424	1	641329							1
AI110478	R01	NIAID	571252															1	571252	1	543925					1
AI099026	R01	NIAID	1604938											1	593925	1	523383	1	487630							1
AI113305	R01	NIAID	676860															1	676860							1
AI110375	R01	NIAID	497126															1	497126							1
AI112748	R01	NIAID	0																	1	688803					1
AI108680	R01	NIAID	743552															1	743552							1
AI110482	R01	NIAID	0																	1	821701					1
AI095041	R01	NIAID	939850													1	600421	1	339429							1
AI104344	R01	NIAID	1274782													1	663235	1	611547	1	609478					1
AI108371	R01	NIAID	545317													1	545317									1
AI101152	R21	NIAID	433350											1	243000	1	190350									1
AI102756	R21	NIAID	357161											1	208978	1	148183									1
AI110264	R21	NIAID	272656															1	272656							1
AI095979	R21	NIAID	320720											1	177020	1	143700									1
AI095590	R21	NIAID	407000											1	296000	1	111000									1
AI109005	R21	NIAID	167197															1	167197							1
			13093827
DC012810	R03	NIDCD	154500													1	77250	1	77250								1
DC013599	R21	NIDCD	197552															1	197552								1
			352052
DE022332	R01	NIDCR	1434886											1	514241	1	449160	1	471485	1	536641							1
DE021494	R21	NIDCR	416625									1	189375	1	227250													1
DE019766	R21	NIDCR	687073									1	338751	1	348322													1
			2538584
DK097096	R01	NIDDK	1396497													1	720503	1	675994										1
			1396497
DA024639	R01	NIDA	1176751					1	550773	1	625978																			1
DA030431	R01	NIDA	1872963											1	621816	1	615895	1	635252	1	543077									1
DA034637	R01	NIDA	1218666													1	634335	1	584331											1
DA022239	R01	NIDA	1397906			1	311850	1	311850	1	399562	1	374644																	1
DA023437	R01	NIDA	3640886			1	682760	1	714690	1	713033	1	812505	1	717898															1
DA022278	R03	NIDA	127913			1	69913	1	58000																					1
DA032151	R21	NIDA	409750									1	223500	1	186250															1
DA036700	R21	NIDA	203134															1	203134											1
DA024631	R21	NIDA	370064					1	185167	1	184897																			1
DA025588	R21	NIDA	427262					1	232926	1	194336																			1
DA021150	R21	NIDA	411255	1	226219	1	185036																							1
DA032739	R21	NIDA	434850											1	242811	1	192039													1
			11691400
MH072961	R01	NIMH	3457405	1	472726	1	431439	1	444900					1	813776	1	638778	1	655786												1
MH104200	R01	NIMH	441554															1	441554												1
MH095750	R01	NIMH	2046650											1	763616	1	638112	1	644922												1
MH092950	R01	NIMH	2593315									1	726950	1	643707	1	628182	1	594476												1
MH096810	R01	NIMH	1171978											1	402273	1	376671	1	393034												1
MH097748	R01	NIMH	515382															1	515382	1	526550										1
MH080692	R01	NIMH	3219406	1	702458	1	667725	1	665344	1	659687	1	524192																		1
MH078853	R01	NIMH	5996233	1	765833	1	838010	1	2841506	1	899944	1	650940																		1
MH069806	R01	NIMH	1169532	1	300001	1	291300	1	291300	1	286931																				1
MH065196	R01	NIMH	2200228	1	616554	1	547406	1	1036268																						1
MH085502	R01	NIMH	1452624					1	760274	1	692350																				1
MH084855	R01	NIMH	2995285					1	644888	1	618616	1	600094	1	585282	1	546405														1
MH069934	R01	NIMH	3595043	1	675650			1	747995	1	735150	1	721538	1	714710																1
MH095748	R01	NIMH	2159138											1	771666	1	688941	1	698531												1
MH095749	R01	NIMH	1573501											1	590142	1	487413	1	495946												1
MH086438	R01	NIMH	1282933									1	427982	1	300954	1	285842	1	268155	1	271326										1
MH093230	R01	NIMH	1853545											1	687933	1	570788	1	594824												1
MH071299	R01	NIMH	1930434	1	503444	1	489053	1	489162	1	448775																				1
MH074610	R01	NIMH	1277361	1	431052	1	420078	1	426231																						1
MH074737	R01	NIMH	2336942	1	570320	1	588699	1	588253	1	589670																				1
MH059395	R01	NIMH	1097285	1	606716	1	490569																								1
MH102325	R01	NIMH	800311															1	800311												1
MH105513	R01	NIMH	0																	1	823705										1
MH103310	R01	NIMH	410772															1	410772												1
MH099157	R03	NIMH	152500													1	76250	1	76250												1
MH101418	R03	NIMH	158956													1	79112	1	79844												1
MH098124	R21	NIMH	429351													1	239496	1	189855												1
MH097115	R21	NIMH	433562													1	206987	1	226575												1
MH082712	R21	NIMH	454805					1	262125	1	192680																				1
MH082714	R21	NIMH	371250			1	202500	1	168750																						1
MH102544	R21	NIMH	235578															1	235578	1	127252										1
MH097045	R21	NIMH	424699													1	231313	1	193386												1
MH082731	R21	NIMH	467057					1	209093	1	257964																				1
MH080699	R21	NIMH	418337					1	235800			1	182537																		1
MH094940	R21	NIMH	432000											1	240000	1	192000														1
MH090460	R21	NIMH	402298									1	220192	1	182106																1
MH098244	R21	NIMH	406813													1	221813	1	185000												1
MH099169	R21	NIMH	338508													1	192594	1	145914												1
MH100565	R21	NIMH	423500													1	231000	1	192500												1
MH070871	R34	NIMH	111278	1	111278																										1
			51237349
NS072308	R01	NINDS	2601603							1	555442	1	497529	1	533250	1	510774	1	504608													1
			2601603
NR011296	R01	NINR	1836143					1	454357	1	402755	1	488736	1	490295																		1
NR010700	R01	NINR	1715510			1	434224	1	423206	1	443293	1	414787																				1
NR012936	R01	NINR	1375470											1	457804	1	444942	1	472724	1	424104												1
NR009692	R01	NINR	3053810	1	428276	1	429523	1	154994					1	667119	1	633220	1	740678														1
NR010093	R03	NINR	166404	1	84000	1	82404																										1
NR011112	R21	NINR	391916			1	214087	1	177829																								1
NR013970	R21	NINR	444655											1	255739	1	188916																1
			8983908
TW009108	R03	FIC	147000									1	73500	1	73500																			1
TW009217	R03	FIC	145783											1	74775	1	71008																	1
TW009740	R21	FIC	184351															1	184351															1
TW009982	R21	FIC	190715															1	190715															1
			667849
AT007326	R21	NCCAM	434000											1	240000	1	194000																		1
AT007547	R21	NCCAM	430887											1	269284	1	161603																		1
			864887
CA160327	R01	OD	268088													1	268088																			1
CA159083	R03	OD	66338											1	66338																					1
DA022278	R03	OD	50000			1	25000	1	25000																											1
			384426
BY MECHANISM
CA124429	R01	NCI	1740688	1	457717	1	436757	1	429636	1	416578											1
CA124404	R01	NCI	2466945	1	498999	1	519458	1	483463	1	495468	1	469557									1
CA160327	R01	NCI	1816023											1	517465	1	777446	1	521112			1														1
CA162393	R01	NCI	1774656											1	639914	1	570626	1	564116			1
CA175329	R01	NCI	1178463													1	618947	1	559516			1
CA168795	R01	NCI	1225448													1	636914	1	588534			1
CA163830	R01	NCI	1098588											1	602190	1	1	1	496397	1	524244	1
CA166147	R01	NCI	2233841											1	738480	1	743712	1	751649			1
CA124397	R01	NCI	997766	1	329619	1	285689	1	310889	1	1	1	71568									1
CA124400	R01	NCI	2813567	1	512558	1	584649	1	284125	1	840070	1	592165									1
CA124402	R01	NCI	2815728	1	490318	1	530568	1	761599	1	530561	1	462682	1	40000							1
CA132709	R01	NCI	2271788			1	595203	1	613943	1	543634	1	519008									1
CA128638	R01	NCI	3118026			1	565484	1	721520	1	790476	1	494395	1	546151							1
CA166785	R01	NCI	1352002											1	449429	1	444797	1	457776			1
CA160847	R01	NCI	1882866											1	668104	1	574524	1	640238			1
CA155369	R01	NCI	1119196									1	402552	1	373125	1	343519					1
CA163526	R01	NCI	1699996											1	653871	1	518764	1	527361			1
CA160217	R01	NCI	1382395											1	500557	1	435871	1	445967			1
CA149005	R01	NCI	1449976									1	526494	1	473584	1	449898					1
CA147313	R01	NCI	1566051									1	490931	1	476695	1	229772	1	368653	1	448656	1
CA162035	R01	NCI	2299115											1	700817	1	703189	1	895109			1
CA159013	R01	NCI	1714140											1	718361	1	629913	1	365866			1
CA176545	R01	NCI	651526															1	651526			1
CA188428	R01	NCI	553348															1	553348			1
CA181191	R01	NCI	618947													1	618947					1
CA172253	R01	NCI	916562													1	461765	1	454797			1
HL086450	R01	NHLBI	3393577	1	612602	1	604454	1	916473	1	622856	1	637192										1
HL105903	R01	NHLBI	1870915									1	496203	1	476297	1	452045	1	446370				1
HL086473	R01	NHLBI	2018019	1	653924	1	696650	1	667445														1
HL086448	R01	NHLBI	1386185	1	479697	1	460217	1	446271														1
HL091827	R01	NHLBI	1680075					1	819626	1	860449												1
HL120894	R01	NHLBI	754935															1	754935				1
HL122285	R01	NHLBI	533149															1	533149				1
HL122330	R01	NHLBI	611532															1	611532				1
AI093182	R01	NIAID	2921313									1	747648	1	751596	1	703115	1	718954							1
AI104824	R01	NIAID	1360753													1	719424	1	641329							1
AI110478	R01	NIAID	571252															1	571252	1	543925					1
AI099026	R01	NIAID	1604938											1	593925	1	523383	1	487630							1
AI113305	R01	NIAID	676860															1	676860							1
AI110375	R01	NIAID	497126															1	497126							1
AI112748	R01	NIAID	0																	1	688803					1
AI108680	R01	NIAID	743552															1	743552							1
AI110482	R01	NIAID	0																	1	821701					1
AI095041	R01	NIAID	939850													1	600421	1	339429							1
AI104344	R01	NIAID	1274782													1	663235	1	611547	1	609478					1
AI108371	R01	NIAID	545317													1	545317									1
DE022332	R01	NIDCR	1434886											1	514241	1	449160	1	471485	1	536641							1
DK097096	R01	NIDDK	1396497													1	720503	1	675994										1
DA024639	R01	NIDA	1176751					1	550773	1	625978																			1
DA030431	R01	NIDA	1872963											1	621816	1	615895	1	635252	1	543077									1
DA034637	R01	NIDA	1218666													1	634335	1	584331											1
DA022239	R01	NIDA	1397906			1	311850	1	311850	1	399562	1	374644																	1
DA023437	R01	NIDA	3640886			1	682760	1	714690	1	713033	1	812505	1	717898															1
MH072961	R01	NIMH	3457405	1	472726	1	431439	1	444900					1	813776	1	638778	1	655786												1
MH104200	R01	NIMH	441554															1	441554												1
MH095750	R01	NIMH	2046650											1	763616	1	638112	1	644922												1
MH092950	R01	NIMH	2593315									1	726950	1	643707	1	628182	1	594476												1
MH096810	R01	NIMH	1171978											1	402273	1	376671	1	393034												1
MH097748	R01	NIMH	515382															1	515382	1	526550										1
MH080692	R01	NIMH	3219406	1	702458	1	667725	1	665344	1	659687	1	524192																		1
MH078853	R01	NIMH	5996233	1	765833	1	838010	1	2841506	1	899944	1	650940																		1
MH069806	R01	NIMH	1169532	1	300001	1	291300	1	291300	1	286931																				1
MH065196	R01	NIMH	2200228	1	616554	1	547406	1	1036268																						1
MH085502	R01	NIMH	1452624					1	760274	1	692350																				1
MH084855	R01	NIMH	2995285					1	644888	1	618616	1	600094	1	585282	1	546405														1
MH069934	R01	NIMH	3595043	1	675650			1	747995	1	735150	1	721538	1	714710																1
MH095748	R01	NIMH	2159138											1	771666	1	688941	1	698531												1
MH095749	R01	NIMH	1573501											1	590142	1	487413	1	495946												1
MH086438	R01	NIMH	1282933									1	427982	1	300954	1	285842	1	268155	1	271326										1
MH093230	R01	NIMH	1853545											1	687933	1	570788	1	594824												1
MH071299	R01	NIMH	1930434	1	503444	1	489053	1	489162	1	448775																				1
MH074610	R01	NIMH	1277361	1	431052	1	420078	1	426231																						1
MH074737	R01	NIMH	2336942	1	570320	1	588699	1	588253	1	589670																				1
MH059395	R01	NIMH	1097285	1	606716	1	490569																								1
MH102325	R01	NIMH	800311															1	800311												1
MH105513	R01	NIMH	0																	1	823705										1
MH103310	R01	NIMH	410772															1	410772												1
NS072308	R01	NINDS	2601603							1	555442	1	497529	1	533250	1	510774	1	504608													1
NR011296	R01	NINR	1836143					1	454357	1	402755	1	488736	1	490295																		1
NR010700	R01	NINR	1715510			1	434224	1	423206	1	443293	1	414787																				1
NR012936	R01	NINR	1375470											1	457804	1	444942	1	472724	1	424104												1
NR009692	R01	NINR	3053810	1	428276	1	429523	1	154994					1	667119	1	633220	1	740678														1
			134439725
CA128644	R03	NCI	150000			1	75000	1	75000													1
CA166719	R03	NCI	122220											1	63000	1	59220					1
CA184986	R03	NCI	79000															1	79000			1
CA173105	R03	NCI	141826											1	74396			1	67430			1
CA159083	R03	NCI	149865											1	77250	1	72615					1														1
DC012810	R03	NIDCD	154500													1	77250	1	77250								1
DA022278	R03	NIDA	177913			1	94913	1	83000																					1						1
MH099157	R03	NIMH	152500													1	76250	1	76250												1
MH101418	R03	NIMH	158956													1	79112	1	79844												1
NR010093	R03	NINR	166404	1	84000	1	82404																										1
TW009108	R03	FIC	147000									1	73500	1	73500																			1
TW009217	R03	FIC	145783											1	74775	1	71008																	1
			1745967
CA136435	R21	NCI	303019					1	165304	1	137715											1
CA124394	R21	NCI	455221	1	157004	1	298217															1
CA179932	R21	NCI	199385															1	199385			1
CA172938	R21	NCI	347230													1	199019	1	148211			1
CA161657	R21	NCI	334068									1	182450	1	151618							1
CA167202	R21	NCI	371829													1	171825	1	200004			1
CA132773	R21	NCI	419201					1	236458	1	182743											1
CA124395	R21	NCI	357432	1	195170	1	162262															1
CA136460	R21	NCI	317884					1	142364	1	175520											1
CA161664	R21	NCI	364553									1	204215	1	160338							1
CA181684	R21	NCI	165844															1	165844			1
CA184282	R21	NCI	165708															1	165708			1
CA182725	R21	NCI	0																	1	219322	1
CA164121	R21	NCI	400178											1	227184	1	172994					1
CA167087	R21	NCI	363421													1	200970	1	162451			1
AG046670	R21	NIA	239358															1	239358					1
AA021274	R21	NIAAA	408039													1	148594	1	259445						1
AI101152	R21	NIAID	433350											1	243000	1	190350									1
AI102756	R21	NIAID	357161											1	208978	1	148183									1
AI110264	R21	NIAID	272656															1	272656							1
AI095979	R21	NIAID	320720											1	177020	1	143700									1
AI095590	R21	NIAID	407000											1	296000	1	111000									1
AI109005	R21	NIAID	167197															1	167197							1
DC013599	R21	NIDCD	197552															1	197552								1
DE021494	R21	NIDCR	416625									1	189375	1	227250													1
DE019766	R21	NIDCR	687073									1	338751	1	348322													1
DA032151	R21	NIDA	409750									1	223500	1	186250															1
DA036700	R21	NIDA	203134															1	203134											1
DA024631	R21	NIDA	370064					1	185167	1	184897																			1
DA025588	R21	NIDA	427262					1	232926	1	194336																			1
DA021150	R21	NIDA	411255	1	226219	1	185036																							1
DA032739	R21	NIDA	434850											1	242811	1	192039													1
MH098124	R21	NIMH	429351													1	239496	1	189855												1
MH097115	R21	NIMH	433562													1	206987	1	226575												1
MH082712	R21	NIMH	454805					1	262125	1	192680																				1
MH082714	R21	NIMH	371250			1	202500	1	168750																						1
MH102544	R21	NIMH	235578															1	235578	1	127252										1
MH097045	R21	NIMH	424699													1	231313	1	193386												1
MH082731	R21	NIMH	467057					1	209093	1	257964																				1
MH080699	R21	NIMH	418337					1	235800			1	182537																		1
MH094940	R21	NIMH	432000											1	240000	1	192000														1
MH090460	R21	NIMH	402298									1	220192	1	182106																1
MH098244	R21	NIMH	406813													1	221813	1	185000												1
MH099169	R21	NIMH	338508													1	192594	1	145914												1
MH100565	R21	NIMH	423500													1	231000	1	192500												1
NR011112	R21	NINR	391916			1	214087	1	177829																								1
NR013970	R21	NINR	444655											1	255739	1	188916																1
TW009740	R21	FIC	184351															1	184351															1
TW009982	R21	FIC	190715															1	190715															1
AT007326	R21	NCCAM	434000											1	240000	1	194000																		1
AT007547	R21	NCCAM	430887											1	269284	1	161603																		1
			18042301
MH070871	R34	NIMH	111278	1	111278																										1
			111278
TOTAL				14	6494527	19	7401576	26	13100681	18	8901063	15	6939626	26	11593044	29	10446517	29	11554388	6	2716014	46	8	1	1	18	2	3	1	12	40	1	7	4	2	3
FREQUENCIES
Funding Mechanism	n	$
R01	82	134439725
R03	12	1745967
R21	51	18042301
R34	1	111278
	146
Funding Agency
NCI	46	47631105
NHLBI	8	12248387
NIA	1	239358
NIAAA	1	408039
NIAID	18	13093827
NIDCD	2	352052
NIDCR	3	2538584
NIDDK	1	1396497
NIDA	12	11691400
NIMH	40	51237349
NINDS	1	2601603
NINR	7	8983908
FIC	4	667849
NCCAM	2	864887
OD	3	384426
Number of Awards per Year
2007	24
2008	31
2009	40
2010	30
2011	31
2012	56
2013	66
2014	74
Value of Awards per Year
2007	10882135
2008	13216184
2009	20174797
2010	14497134
2011	13764812
2012	24215864
2013	26009357
2014	31578988

## Sheet: Table 1
Policy D&I Projects
146	n = all D&I Projects
Mechanism	Policy D&I	All D&I	%	Funding for Policy D&I	Funding for all D&I	% Funding
R01	7	82	0.0853659	14626930	134439725	0.108799
R03	1	12	0.0833333	150000	1745967	0.0859123
R21	4	51	0.0784314	1400320	18042301	0.0776132
Institute
NCI	6	46	0.130435	5993592	47631105	0.125834
NIMH	3	40	0.075	4328310	51237349	0.0844757
NIAID	1	18	0.0555556	320720	13093827	0.024494
NIDA	1	12	0.0833333	1872963	11691400	0.1602
NHLBI	1	8	0.125	3393577	12248387	0.277063
OD	1	3	0.333333	268088	384426	0.697372
NINR	0	7	0	0	8983908	0
FIC	0	4	0	0	667849	0
NIDCR	0	3	0	0	2538584	0
NIDCD	0	2	0	0	352052	0
NCCAM	0	2	0	0	864887	0
NIA	0	1	0	0	239358	0
NIAAA	0	1	0	0	408039	0
NIDDK	0	1	0	0	1396497	0
NINDS	0	1	0	0	2601603	0

## Sheet: Table 2
	Frequency	%
Research Objective
Dissemination	4	0.333333
Adoption	2	0.166667
Implementation	5	0.416667
Sustainability	1	0.0833333
Focus
Process	5	0.416667
Content	1	0.0833333
Impact	8	0.666667
Methods Used
Quantitative, surveys	7	0.583333
Qualitative, interviews	4	0.333333
Quantitative, medical record review	3	0.25
Content analysis, document analysis	3	0.25
Qualitative, focus groups	1	0.0833333
Quantitative, agent-based modeling	1	0.0833333
Content analysis, media analysis	1	0.0833333
Design
Quasi-experimental	5	0.416667
Non-experimental	4	0.333333
Experimental	3	0.25
Mixed Method	0	0
Data Sources
Policymakers	3	0.25
Policy text	3	0.25
Healthcare providers	3	0.25
Administrative documents	3	0.25
Medical records	3	0.25
Community stakeholders	2	0.166667
Media coverage	1	0.0833333
Unknown	1	0.0833333
Health Topic
Tobacco	4	0.333333
Cancer	3	0.25
Drug abuse	2	0.166667
Mental/behavioral health	2	0.166667
Child Welfare	2	0.166667
Malaria	1	0.0833333
Region of Research Focus
U.S.	10	0.833333
Outside of U.S.	2	0.166667
Level of Policy
State	5	0.416667
Local	3	0.25
Institutional	3	0.25
National	1	0.0833333
Type of Policy
Public (general)	5	0.416667
Heath care payment/reimbursement	3	0.25
Workplace	2	0.166667
Zoning	1	0.0833333
Clinical	1	0.0833333

## Sheet: Table 3
	Frequency	%
Policy mentioned as a strategy to address the health issue which is the focus of the study	3	0.15
The study will have policy implications	8	0.4
The results of the study will be disseminated to policy makers	4	0.2
The study’s research team is described as having expertise in policy	2	0.1
The research is relevant to a policy initiative	2	0.1
Similar methods have been used to understand policies.	1	0.05

## Sheet: Figure 2
	2007	2008	2009	2010	2011	2012	2013	2014
Policy D&I funding	1584327	1630351	2085140	1256039	1106749	2130077	3233281	3151286
All D&I funding	6494527	7401576	13100681	8901063	6939626	11593044	10446517	11554388
	2007	2008	2009	2010	2011	2012	2013	2014
Percent Policy D&I	0.243948	0.220271	0.159163	0.141111	0.159483	0.183738	0.309508	0.272735
